# Supplementary material for: DKK1 loss promotes endometrial fibrosis via autophagy and exosome-mediated macrophage-to-myofibroblast transition
Source: J Transl Med. 2024 Jul 3;22:617. doi: 10.1186/s12967-024-05402-5 (PMC11223343; doi:10.1186/s12967-024-05402-5)
Supplement: Supplementary file 2 — Supplementary Material 2 [file 12967_2024_5402_MOESM2_ESM.xlsx]

## Sheet: 文件说明
基因表达差异分析文件说明 此文件为蛋白编码基因的表达量差异分析结果，其中： 1. *.Diff .all所有基因差异表达分析结果。（1）ensembl_id：ensembl数据库基因id；（2）gene_name：gene symbol标准名字；（3）gene_biotype：基因生物学类型，其中protein_coding表示蛋白编码基因，lincRNA为基因间长链非编码RNA，其他类型信息可查看 https://www.gencodegenes.org/pages/biotypes.html；（4）description：基因名字全称；（5）log2FoldChange：log2(group2/ group1)；（6）pvalue：统计学差异显著性检验指标；（7）padj：校正后的pvalue，padj越小，表示基因表达差异越显著。（8）Sample1-SampleN：样品FPKM值…

## Sheet: N_P.Diff.up
ensembl_id	gene_name	gene_biotype	description	log2FoldChange	pvalue	padj	N1-990818_FPKM	N2-969494_FPKM	N3-969660_FPKM	P1-929027_FPKM	P2-930877_FPKM	P3-958012_FPKM
ENSG00000151131	C12orf45	protein_coding	chromosome 12 open reading frame 45	1.24183	3.78565e-08	1.29367e-05	0.937731	1.04022	1.46485	3.53611	3.05675	2.8208
ENSG00000105771	SMG9	protein_coding	SMG9 nonsense mediated mRNA decay factor	0.596618	4.86075e-07	0.000114877	2.41257	2.50859	2.62626	4.62412	4.45248	4.23392
ENSG00000006432	MAP3K9	protein_coding	mitogen-activated protein kinase kinase kinase 9	1.28551	8.0685e-07	0.000164787	0.684972	0.622065	0.567657	1.62544	1.74837	1.97122
ENSG00000143179	UCK2	protein_coding	uridine-cytidine kinase 2	0.590529	1.06319e-05	0.00124932	3.57788	3.39843	4.08112	6.42722	7.01332	5.96698
ENSG00000181007	ZFP82	protein_coding	ZFP82 zinc finger protein	0.782806	1.10252e-05	0.00126729	0.957428	1.10534	1.3618	2.38568	2.4206	2.02837
ENSG00000221886	ZBED8	protein_coding	zinc finger BED-type containing 8	0.767308	1.22663e-05	0.00139098	3.30996	3.67216	3.60314	7.91234	6.82069	6.3193
ENSG00000119927	GPAM	protein_coding	glycerol-3-phosphate acyltransferase, mitochondrial	0.774816	1.48272e-05	0.00163734	1.62658	1.66579	2.13934	3.84838	3.90339	3.06069
ENSG00000257093	DENND11	protein_coding	DENN domain containing 11	0.590587	1.72807e-05	0.00185167	7.05111	6.88642	8.7193	13.9531	12.9054	12.7566
ENSG00000183647	ZNF530	protein_coding	zinc finger protein 530	0.94192	3.2075e-05	0.00300412	0.394674	0.47942	0.49684	1.0784	1.10735	0.887139
ENSG00000146021	KLHL3	protein_coding	kelch like family member 3	0.783684	3.27584e-05	0.00304556	0.804801	0.818151	1.08598	1.6812	1.89078	1.82167
ENSG00000162409	PRKAA2	protein_coding	protein kinase AMP-activated catalytic subunit alpha 2	0.73439	3.8922e-05	0.00345354	1.77187	1.5514	1.71	3.46708	3.45525	2.89252
ENSG00000275111	ZNF2	protein_coding	zinc finger protein 2	0.795315	4.52499e-05	0.00383614	1.22529	1.3076	1.367	2.81472	2.41907	2.63705
ENSG00000107614	TRDMT1	protein_coding	tRNA aspartic acid methyltransferase 1	0.635731	4.78776e-05	0.00396961	1.18545	1.22358	1.58197	2.5392	2.36241	2.28506
ENSG00000185818	NAT8L	protein_coding	N-acetyltransferase 8 like	2.06518	4.98533e-05	0.00410648	0.515768	0.285165	0.258992	1.89119	1.26626	2.08147
ENSG00000114739	ACVR2B	protein_coding	activin A receptor type 2B	0.857028	5.41679e-05	0.00436366	2.12592	1.82989	2.00772	4.75491	3.79623	4.07648
ENSG00000120784	ZFP30	protein_coding	ZFP30 zinc finger protein	0.70342	8.10407e-05	0.00595744	2.29994	3.04475	3.16452	5.83685	5.35269	4.90094
ENSG00000225697	SLC26A6	protein_coding	solute carrier family 26 member 6	0.780429	9.1151e-05	0.00649796	1.73526	1.59809	1.79914	3.34441	4.02504	2.95755
ENSG00000146350	TBC1D32	protein_coding	TBC1 domain family member 32	0.799756	9.13958e-05	0.00649796	3.35256	3.37617	3.09077	7.24464	7.27389	5.57465
ENSG00000119943	PYROXD2	protein_coding	pyridine nucleotide-disulphide oxidoreductase domain 2	1.52258	0.000105924	0.00722031	2.05313	2.08516	3.28845	8.65062	10.9404	5.24709
ENSG00000179886	TIGD5	protein_coding	tigger transposable element derived 5	0.772578	0.000109235	0.00739472	1.90153	2.471	2.73732	4.32276	4.98585	4.74021
ENSG00000125630	POLR1B	protein_coding	RNA polymerase I subunit B	0.644835	0.000119843	0.00782254	3.61244	3.90787	3.54673	6.54759	7.48496	6.23188
ENSG00000144362	PHOSPHO2	protein_coding	phosphatase, orphan 2	0.890746	0.000126888	0.00814404	2.24095	1.8748	2.5443	5.21183	4.93579	4.24905
ENSG00000148459	PDSS1	protein_coding	decaprenyl diphosphate synthase subunit 1	0.883846	0.000132069	0.00841249	1.96374	2.01383	2.68585	5.18153	5.16603	3.94945
ENSG00000138399	FASTKD1	protein_coding	FAST kinase domains 1	0.621985	0.000137103	0.00858183	2.77341	3.46188	3.43017	5.72961	5.64512	5.88925
ENSG00000172728	FUT10	protein_coding	fucosyltransferase 10	0.585032	0.000147057	0.00904581	3.35774	3.07392	3.6124	6.10911	5.65364	5.78192
ENSG00000163026	WDCP	protein_coding	WD repeat and coiled coil containing	0.646029	0.000222189	0.0119802	2.0941	2.37996	2.51556	3.91496	4.75844	4.05867
ENSG00000186792	HYAL3	protein_coding	hyaluronidase 3	0.913661	0.000258463	0.0133935	1.00856	0.92299	1.09984	2.11493	2.27874	2.24397
ENSG00000197782	ZNF780A	protein_coding	zinc finger protein 780A	0.739989	0.000286856	0.0144503	2.56632	3.39726	3.7765	6.56714	5.82887	6.40063
ENSG00000234444	ZNF736	protein_coding	zinc finger protein 736	0.704005	0.000361444	0.0169577	2.97801	3.02519	3.22099	5.95659	6.91521	4.73279
ENSG00000166860	ZBTB39	protein_coding	zinc finger and BTB domain containing 39	0.735263	0.000406471	0.0184871	1.87208	2.12645	2.86472	4.2444	4.8765	4.09193
ENSG00000158169	FANCC	protein_coding	FA complementation group C	0.78997	0.000482371	0.0208516	1.86184	1.63863	1.51584	3.27985	3.73542	3.18204
ENSG00000134253	TRIM45	protein_coding	tripartite motif containing 45	0.674203	0.000504642	0.0215188	2.57044	2.42288	2.36496	4.93836	4.85882	3.9965
ENSG00000162878	PKDCC	protein_coding	protein kinase domain containing, cytoplasmic	0.979198	0.000792092	0.0298072	21.4013	13.557	21.2855	43.1163	42.6313	43.5145
ENSG00000181690	PLAG1	protein_coding	PLAG1 zinc finger	1.04595	0.000795921	0.0299068	0.452936	0.497794	0.511275	1.01038	1.02791	1.44774
ENSG00000121060	TRIM25	protein_coding	tripartite motif containing 25	0.952089	0.000823677	0.0304965	6.27854	4.98193	5.99343	12.8594	10.8424	15.1027
ENSG00000031003	FAM13B	protein_coding	family with sequence similarity 13 member B	0.995046	0.000856759	0.0313088	7.46475	8.397	13.3623	26.0416	22.4009	18.7667
ENSG00000065621	GSTO2	protein_coding	glutathione S-transferase omega 2	0.96578	0.000872903	0.0317155	1.1524	1.00375	0.822766	2.32838	2.12727	2.38364
ENSG00000175970	UNC119B	protein_coding	unc-119 lipid binding chaperone B	0.710852	0.00100002	0.034929	8.43043	6.54112	9.21278	14.5577	16.1947	15.3154
ENSG00000187650	VMAC	protein_coding	vimentin type intermediate filament associated coiled-coil protein	0.704629	0.00101234	0.0352134	3.71216	3.49899	3.18713	6.51158	6.65399	6.69254
ENSG00000107611	CUBN	protein_coding	cubilin	1.04469	0.00102864	0.0355844	0.458243	0.754486	0.905215	1.88182	1.73443	1.42402
ENSG00000256591	ENSG00000256591	protein_coding	novel transcript	1.48991	0.00107495	0.0366848	0.291795	0.288456	0.431411	1.18804	1.52203	0.613228
ENSG00000196981	WDR5B	protein_coding	WD repeat domain 5B	0.609622	0.00109863	0.037076	3.08287	2.92967	2.77028	5.44402	5.17367	5.08256
ENSG00000135686	KLHL36	protein_coding	kelch like family member 36	0.649624	0.00116365	0.038719	5.29672	5.1718	6.03582	9.32352	9.45288	11.2353
ENSG00000189050	RNFT1	protein_coding	ring finger protein, transmembrane 1	0.586096	0.00123021	0.0404271	2.06141	2.09745	2.1322	4.03437	3.81312	3.21721
ENSG00000169964	TMEM42	protein_coding	transmembrane protein 42	0.74414	0.00126821	0.041116	1.78678	2.36473	2.55365	4.41509	5.02929	3.62557
ENSG00000269825	ENSG00000269825	protein_coding	novel zinc finger protein	0.731016	0.00129837	0.0416136	3.29187	3.59907	4.23072	6.15294	8.75319	6.56673
ENSG00000198342	ZNF442	protein_coding	zinc finger protein 442	0.715364	0.00133794	0.0422193	0.831899	0.778744	1.14794	1.90766	1.71933	1.61567
ENSG00000139133	ALG10	protein_coding	ALG10 alpha-1,2-glucosyltransferase	0.614552	0.00161183	0.0477303	3.50572	3.85694	3.21779	6.62459	6.54158	5.83884
ENSG00000204611	ZNF616	protein_coding	zinc finger protein 616	0.600146	0.00163229	0.0480092	2.53755	3.27573	2.85468	5.35883	4.9084	5.04048
ENSG00000164241	C5orf63	protein_coding	chromosome 5 open reading frame 63	0.906767	0.00176941	0.0509043	0.727264	0.684707	1.09913	2.14421	1.70587	1.58988
ENSG00000253598	SLC10A5	protein_coding	solute carrier family 10 member 5	1.22486	0.00182106	0.0518593	0.502492	0.589173	0.833236	1.58249	2.26905	1.36447
ENSG00000172167	MTBP	protein_coding	MDM2 binding protein	0.663047	0.00194205	0.0536141	1.17093	1.01569	1.14963	2.18955	2.30229	1.70959
ENSG00000198298	ZNF485	protein_coding	zinc finger protein 485	0.762238	0.00207497	0.0564214	1.73366	1.81875	1.7454	4.17587	3.10078	3.23317
ENSG00000144504	ANKMY1	protein_coding	ankyrin repeat and MYND domain containing 1	0.594138	0.00208047	0.05651	1.97494	1.58574	2.17243	3.43676	3.47255	3.17369
ENSG00000196437	ZNF569	protein_coding	zinc finger protein 569	0.589829	0.00227741	0.0599284	1.64933	1.91567	1.86536	3.65533	3.01454	2.86978
ENSG00000100376	FAM118A	protein_coding	family with sequence similarity 118 member A	1.13688	0.00255357	0.0647042	2.54898	4.08695	3.35872	9.77618	10.4981	5.50207
ENSG00000180884	ZNF792	protein_coding	zinc finger protein 792	0.697629	0.002704	0.0677018	2.15158	2.10671	1.91146	3.73498	3.70707	4.24313
ENSG00000184860	SDR42E1	protein_coding	short chain dehydrogenase/reductase family 42E, member 1	0.915004	0.00273083	0.0680368	1.02119	1.38006	0.926853	2.35136	2.27282	2.70242
ENSG00000167968	DNASE1L2	protein_coding	deoxyribonuclease 1 like 2	1.45873	0.00274186	0.068177	0.269339	0.181645	0.22186	0.561811	1.00918	0.616226
ENSG00000088356	PDRG1	protein_coding	p53 and DNA damage regulated 1	0.776227	0.00280206	0.0691978	5.71562	5.43048	4.33893	10.0251	11.4243	9.79386
ENSG00000172318	B3GALT1	protein_coding	beta-1,3-galactosyltransferase 1	1.73684	0.00295861	0.0718018	0.596598	0.730193	0.244198	2.36933	2.51252	1.40511
ENSG00000133477	FAM83F	protein_coding	family with sequence similarity 83 member F	1.79786	0.00298581	0.0722467	0.476461	0.356647	0.155103	1.26917	1.08738	1.72268
ENSG00000188997	KCTD21	protein_coding	potassium channel tetramerization domain containing 21	0.631332	0.00302485	0.0725734	2.26577	2.41046	2.91686	4.14185	4.42316	5.02069
ENSG00000167625	ZNF526	protein_coding	zinc finger protein 526	0.588858	0.00309855	0.0738512	2.794	3.28705	3.59285	5.3423	5.32374	6.15742
ENSG00000165792	METTL17	protein_coding	methyltransferase like 17	0.713855	0.00340655	0.0781714	3.7875	3.94212	4.90404	8.01954	9.90782	6.25596
ENSG00000148935	GAS2	protein_coding	growth arrest specific 2	1.13507	0.0034961	0.0795049	0.506273	0.416566	0.483352	1.3649	0.825545	1.39345
ENSG00000186496	ZNF396	protein_coding	zinc finger protein 396	0.729418	0.00358665	0.0809092	0.541501	0.604494	0.569311	1.32621	1.02145	0.981037
ENSG00000106852	LHX6	protein_coding	LIM homeobox 6	0.804543	0.00359492	0.0809512	0.580121	0.408297	0.564557	1.15263	1.08984	0.933931
ENSG00000167384	ZNF180	protein_coding	zinc finger protein 180	0.66212	0.0037381	0.0829848	2.67393	3.08291	3.51669	6.79703	4.90016	5.32912
ENSG00000140326	CDAN1	protein_coding	codanin 1	0.695652	0.0038288	0.0839746	3.43996	2.54404	3.50438	5.51486	6.59182	5.82456
ENSG00000093217	XYLB	protein_coding	xylulokinase	0.715493	0.00396556	0.0863039	1.36094	1.28777	1.94899	3.33626	2.96178	2.4574
ENSG00000234616	JRK	protein_coding	Jrk helix-turn-helix protein	0.716368	0.00411015	0.0882322	3.50335	2.77225	4.62867	6.93842	7.30048	6.52652
ENSG00000168661	ZNF30	protein_coding	zinc finger protein 30	0.635286	0.00414179	0.0887607	0.984115	1.24213	1.26099	2.13294	2.04603	2.1005
ENSG00000162377	COA7	protein_coding	cytochrome c oxidase assembly factor 7	0.587385	0.00421725	0.0896936	6.44129	6.39449	5.51538	10.772	11.6912	9.93159
ENSG00000198440	ZNF583	protein_coding	zinc finger protein 583	0.601832	0.00438399	0.0919256	0.837902	1.07131	1.22126	2.05818	1.86265	1.59355
ENSG00000125863	MKKS	protein_coding	McKusick-Kaufman syndrome	0.632355	0.00439477	0.0919277	1.20512	1.75489	1.6671	2.69926	2.75386	2.85244
ENSG00000109189	USP46	protein_coding	ubiquitin specific peptidase 46	0.723596	0.00441079	0.0920298	5.72756	4.55007	4.49337	9.15742	10.7885	8.76656
ENSG00000162769	FLVCR1	protein_coding	FLVCR heme transporter 1	0.597412	0.00456494	0.0942097	2.72106	2.22026	2.46758	4.19061	4.85206	4.09907
ENSG00000240445	FOXO3B	protein_coding	forkhead box O3B	0.777368	0.0046431	0.0952268	0.588495	0.525127	0.580716	0.921827	1.27219	1.19167
ENSG00000198844	ARHGEF15	protein_coding	Rho guanine nucleotide exchange factor 15	1.05064	0.00497179	0.0991158	2.6321	1.99147	2.6981	7.19141	4.02066	6.40202
ENSG00000206069	TMEM211	protein_coding	transmembrane protein 211	1.87978	0.00505542	0.0998921	0.560491	0.135693	0.220979	1.41644	1.1584	1.46224
ENSG00000128059	PPAT	protein_coding	phosphoribosyl pyrophosphate amidotransferase	0.660725	0.00558234	0.106686	3.23612	3.22399	2.60529	5.66563	6.16586	5.04461
ENSG00000196172	ZNF681	protein_coding	zinc finger protein 681	0.725976	0.00587006	0.110448	1.37081	0.974632	1.19873	2.25293	2.57673	2.05648
ENSG00000149212	SESN3	protein_coding	sestrin 3	0.886731	0.00606936	0.113021	19.4966	24.9913	16.4074	51.8153	37.5236	42.7006
ENSG00000174151	CYB561D1	protein_coding	cytochrome b561 family member D1	0.956471	0.00610335	0.113343	1.55039	1.37746	2.68047	3.98957	3.85332	4.61242
ENSG00000267041	ZNF850	protein_coding	zinc finger protein 850	0.725487	0.00648762	0.11735	1.355	0.930747	1.21949	2.17867	2.49723	2.11741
ENSG00000151233	GXYLT1	protein_coding	glucoside xylosyltransferase 1	0.642355	0.00657178	0.118031	4.12403	5.44351	4.19423	9.37102	7.90733	7.83935
ENSG00000215012	RTL10	protein_coding	retrotransposon Gag like 10	0.662485	0.00689331	0.120847	4.56032	6.30726	5.61278	9.55006	9.31941	11.3455
ENSG00000078399	HOXA9	protein_coding	homeobox A9	1.53317	0.00692786	0.121087	3.72967	1.60597	3.03145	11.8364	11.9295	4.99517
ENSG00000178295	GEN1	protein_coding	GEN1 Holliday junction 5' flap endonuclease	0.814436	0.00708653	0.122954	2.09049	2.00597	1.51759	3.96738	4.54136	3.16921
ENSG00000162929	KIAA1841	protein_coding	KIAA1841	0.762149	0.00731054	0.124904	1.68478	1.31314	1.72567	3.00108	3.92592	2.47285
ENSG00000197124	ZNF682	protein_coding	zinc finger protein 682	0.669662	0.0077492	0.129915	1.47014	1.32834	1.32843	3.05031	2.57677	2.09751
ENSG00000189045	ANKDD1B	protein_coding	ankyrin repeat and death domain containing 1B	0.963165	0.00788981	0.13056	0.534727	0.716135	0.947574	1.63352	2.13976	1.20044
ENSG00000250305	TRMT9B	protein_coding	tRNA methyltransferase 9B (putative)	1.50632	0.00854521	0.137114	3.48171	3.30244	2.15321	15.6083	5.25713	9.1137
ENSG00000177576	C18orf32	protein_coding	chromosome 18 open reading frame 32	0.675432	0.00869954	0.138293	0.749147	0.747391	1.15754	1.54604	1.83237	1.51531
ENSG00000182580	EPHB3	protein_coding	EPH receptor B3	1.48239	0.00873245	0.138482	4.81726	3.54835	4.46526	10.884	7.93957	22.3753
ENSG00000198130	HIBCH	protein_coding	3-hydroxyisobutyryl-CoA hydrolase	0.631405	0.0087686	0.138848	3.36098	3.84206	5.27926	8.4188	7.86622	6.1252
ENSG00000173214	MFSD4B	protein_coding	major facilitator superfamily domain containing 4B	0.66219	0.0089091	0.14037	1.08816	1.7246	1.44816	2.89242	2.59919	2.35605
ENSG00000120093	HOXB3	protein_coding	homeobox B3	0.62172	0.00901036	0.141086	4.38863	4.42512	4.12281	9.3449	6.7786	7.18174
ENSG00000162836	ACP6	protein_coding	acid phosphatase 6, lysophosphatidic	0.640318	0.00905453	0.141427	0.802445	0.923059	1.29879	2.04699	1.69309	1.69762
ENSG00000175691	ZNF77	protein_coding	zinc finger protein 77	0.615714	0.00911515	0.141788	1.26437	1.1629	1.39817	2.04424	2.52621	2.25176
ENSG00000082196	C1QTNF3	protein_coding	C1q and TNF related 3	0.846389	0.00917732	0.142203	0.464144	0.730388	0.689885	1.36671	1.59148	0.996959
ENSG00000135314	KHDC1	protein_coding	KH domain containing 1	1.13144	0.0095801	0.146117	0.516591	0.304019	0.48434	1.10383	1.4992	0.771554
ENSG00000228672	PROB1	protein_coding	proline rich basic protein 1	0.643506	0.00966434	0.146634	1.11299	1.53065	1.22239	2.49227	2.59666	1.99132
ENSG00000127989	MTERF1	protein_coding	mitochondrial transcription termination factor 1	0.81694	0.00980666	0.147559	1.37752	1.8814	2.77528	4.58562	4.04582	3.59123
ENSG00000105695	MAG	protein_coding	myelin associated glycoprotein	3.37756	0.00985149	0.147638	0.0998193	0.0149598	0.0182718	1.16252	0.0729775	0.456757
ENSG00000109625	CPZ	protein_coding	carboxypeptidase Z	1.29589	0.00987242	0.147638	1.06533	0.82216	1.19247	3.6653	3.83836	1.41893
ENSG00000185842	DNAH14	protein_coding	dynein axonemal heavy chain 14	0.956802	0.00990753	0.147812	1.68469	1.76962	1.41164	3.45296	5.15271	2.57048
ENSG00000215912	TTC34	protein_coding	tetratricopeptide repeat domain 34	1.12804	0.00993683	0.148032	0.263389	0.276317	0.63203	0.967277	1.10286	0.852681
ENSG00000180785	OR51E1	protein_coding	olfactory receptor family 51 subfamily E member 1	0.843985	0.00997049	0.148401	0.409005	0.331004	0.509102	0.8247	1.06153	0.726597
ENSG00000189007	ADAT2	protein_coding	adenosine deaminase tRNA specific 2	0.754662	0.0101491	0.149913	1.0674	1.32283	1.84866	3.2969	2.74632	2.22665
ENSG00000107021	TBC1D13	protein_coding	TBC1 domain family member 13	0.622795	0.0103415	0.151585	5.90565	5.03526	6.94803	9.85109	10.0149	12.0073
ENSG00000148985	PGAP2	protein_coding	post-GPI attachment to proteins 2	0.652459	0.0103895	0.151779	3.98029	4.06797	3.2442	6.91077	6.50784	7.3706
ENSG00000170837	GPR27	protein_coding	G protein-coupled receptor 27	0.662661	0.0107604	0.154273	3.54673	3.33532	2.90689	6.47332	5.35537	6.32141
ENSG00000182378	PLCXD1	protein_coding	phosphatidylinositol specific phospholipase C X domain containing 1	0.884301	0.0108497	0.155097	1.57284	1.23388	0.998759	3.21787	2.84041	2.27508
ENSG00000136059	VILL	protein_coding	villin like	0.581074	0.0114431	0.161391	1.40785	1.74362	1.99602	3.27536	3.32726	2.36402
ENSG00000204519	ZNF551	protein_coding	zinc finger protein 551	0.647235	0.0121147	0.166052	1.86679	1.949	3.105	4.39002	4.1912	3.90629
ENSG00000188227	ZNF793	protein_coding	zinc finger protein 793	0.789336	0.0121818	0.166519	1.10383	1.29815	1.61709	2.81026	3.42721	1.86454
ENSG00000124532	MRS2	protein_coding	magnesium transporter MRS2	0.627401	0.012513	0.169758	5.41082	5.18467	4.94169	8.82497	8.39561	10.7372
ENSG00000167914	GSDMA	protein_coding	gasdermin A	2.38861	0.0127367	0.171778	0.395007	0.177598	0.433834	1.87675	4.04303	0.354409
ENSG00000118420	UBE3D	protein_coding	ubiquitin protein ligase E3D	0.763774	0.013473	0.178264	0.890074	0.823093	1.49531	2.14196	2.32817	1.8137
ENSG00000165572	KBTBD6	protein_coding	kelch repeat and BTB domain containing 6	0.644863	0.0135444	0.17895	6.94349	6.74283	5.37333	10.6662	12.9488	11.4265
ENSG00000197016	ZNF470	protein_coding	zinc finger protein 470	0.763152	0.0135807	0.179149	0.80752	0.961635	1.54368	2.41127	2.02164	2.02319
ENSG00000162994	CLHC1	protein_coding	clathrin heavy chain linker domain containing 1	0.811683	0.0141656	0.183313	1.51247	1.2667	2.15785	3.54919	4.07342	2.4606
ENSG00000269713	NBPF9	protein_coding	NBPF member 9	0.605564	0.014841	0.187744	1.34383	1.50769	2.18228	3.32135	2.75211	2.76058
ENSG00000178150	ZNF114	protein_coding	zinc finger protein 114	0.647195	0.0150706	0.189348	0.728229	0.852123	0.843389	1.70401	1.55882	1.1874
ENSG00000160323	ADAMTS13	protein_coding	ADAM metallopeptidase with thrombospondin type 1 motif 13	0.670832	0.0151871	0.190027	0.887371	0.969714	1.21283	2.19544	1.5043	1.94365
ENSG00000164406	LEAP2	protein_coding	liver enriched antimicrobial peptide 2	1.18232	0.0152028	0.190027	0.328989	0.655759	0.843096	2.08158	1.26274	1.39471
ENSG00000167103	PIP5KL1	protein_coding	phosphatidylinositol-4-phosphate 5-kinase like 1	1.13376	0.0158001	0.194855	1.63661	0.705408	1.08917	3.01022	3.57101	2.35457
ENSG00000121742	GJB6	protein_coding	gap junction protein beta 6	3.20704	0.0159503	0.195804	0.890655	0.284373	0.0330793	6.58085	0.677106	6.26263
ENSG00000213988	ZNF90	protein_coding	zinc finger protein 90	0.80283	0.016251	0.197156	0.783451	1.07648	0.737356	2.22713	1.62329	1.47615
ENSG00000203668	CHML	protein_coding	CHM like Rab escort protein	0.823738	0.0164593	0.198554	6.85942	7.49783	4.67277	15.1937	12.0046	12.5153
ENSG00000183798	EMILIN3	protein_coding	elastin microfibril interfacer 3	1.09593	0.016723	0.200487	4.9658	2.86174	2.72492	8.80593	11.5386	6.58724
ENSG00000131620	ANO1	protein_coding	anoctamin 1	0.72463	0.0168255	0.201034	26.1907	19.4598	19.6271	45.3026	48.6398	33.5698
ENSG00000184949	FAM227A	protein_coding	family with sequence similarity 227 member A	1.15682	0.0172288	0.203115	0.845831	0.550483	1.16408	1.77724	3.31666	1.56048
ENSG00000138621	PPCDC	protein_coding	phosphopantothenoylcysteine decarboxylase	0.643075	0.0174726	0.204616	2.02605	1.65316	2.8124	3.95806	4.33467	3.45688
ENSG00000187987	ZSCAN23	protein_coding	zinc finger and SCAN domain containing 23	0.720932	0.0181498	0.209099	1.00284	1.72646	1.89453	2.86283	3.09249	2.82217
ENSG00000121318	TAS2R10	protein_coding	taste 2 receptor member 10	1.61148	0.0184427	0.21046	0.0810159	0.382466	0.415237	1.08435	1.34749	0.648752
ENSG00000106004	HOXA5	protein_coding	homeobox A5	1.20252	0.0185168	0.21102	2.47857	1.64767	5.18835	8.48019	9.38779	6.68139
ENSG00000126838	PZP	protein_coding	PZP alpha-2-macroglobulin like	1.3489	0.0186335	0.211492	0.951937	0.899502	0.579601	2.5548	1.26112	3.40913
ENSG00000150893	FREM2	protein_coding	FRAS1 related extracellular matrix 2	1.38814	0.0194914	0.217904	4.54901	2.77794	2.98753	11.6161	5.04695	14.7966
ENSG00000233757	ENSG00000233757	protein_coding	novel C2H2 type zinc finger protein	0.646745	0.0198828	0.219946	2.61976	2.07567	2.11268	3.94554	4.94562	3.67616
ENSG00000115112	TFCP2L1	protein_coding	transcription factor CP2 like 1	1.22519	0.0201779	0.221658	1.46	1.98076	1.1086	4.41927	2.39259	5.5612
ENSG00000187607	ZNF286A	protein_coding	zinc finger protein 286A	0.631608	0.0203577	0.222667	2.28108	2.39959	2.13007	4.55493	4.83744	3.04388
ENSG00000136122	BORA	protein_coding	BORA aurora kinase A activator	0.903104	0.0205568	0.223811	2.85896	2.02729	1.57726	5.34687	4.97867	4.05253
ENSG00000070371	CLTCL1	protein_coding	clathrin heavy chain like 1	0.646049	0.0208133	0.225311	0.520688	0.607917	0.89854	1.08318	1.35922	1.20655
ENSG00000197576	HOXA4	protein_coding	homeobox A4	1.86621	0.0209384	0.225714	0.122133	0.128128	0.657278	1.66441	1.25008	0.782407
ENSG00000205111	CDKL4	protein_coding	cyclin dependent kinase like 4	1.20943	0.020984	0.225714	0.345978	0.448361	0.182542	0.668607	1.11965	0.901128
ENSG00000213123	DYNLT2B	protein_coding	dynein light chain Tctex-type 2B	0.952343	0.0210396	0.225714	0.677517	0.675232	0.824725	1.40145	2.29709	1.24464
ENSG00000176896	TCEANC	protein_coding	transcription elongation factor A N-terminal and central domain containing	0.609458	0.0212713	0.226388	0.621318	0.838046	0.909853	1.41382	1.22852	1.52035
ENSG00000101751	POLI	protein_coding	DNA polymerase iota	0.688512	0.0224923	0.232727	2.84613	3.92274	4.64094	8.62202	5.70734	6.88382
ENSG00000115392	FANCL	protein_coding	FA complementation group L	0.634936	0.0228192	0.234434	9.55484	9.65664	11.7497	20.4414	22.7029	13.1395
ENSG00000205835	GMNC	protein_coding	geminin coiled-coil domain containing	1.56737	0.0229257	0.235095	1.18254	0.759997	0.450477	2.03517	1.77194	4.51643
ENSG00000000460	C1orf112	protein_coding	chromosome 1 open reading frame 112	0.588148	0.0231581	0.236615	2.22712	1.78014	2.10178	3.3379	4.39625	3.05062
ENSG00000235109	ZSCAN31	protein_coding	zinc finger and SCAN domain containing 31	0.614213	0.0232327	0.236994	2.1458	2.62631	2.21488	3.71956	3.85661	4.84524
ENSG00000119737	GPR75	protein_coding	G protein-coupled receptor 75	1.29473	0.0233103	0.237301	0.745819	0.613252	1.70467	3.213	3.76528	1.6711
ENSG00000149474	KAT14	protein_coding	lysine acetyltransferase 14	0.778238	0.0233576	0.237318	4.87872	3.85628	3.06098	8.74064	7.1244	8.00365
ENSG00000167524	RSKR	protein_coding	ribosomal protein S6 kinase related	1.18599	0.0239355	0.23981	0.217761	0.310944	0.5348	1.00834	1.26147	0.524269
ENSG00000261341	ENSG00000261341	protein_coding	novel protein	1.31858	0.024091	0.240938	0.324687	0.340623	0.485374	0.987672	1.66164	0.713725
ENSG00000174498	IGDCC3	protein_coding	immunoglobulin superfamily DCC subclass member 3	0.758964	0.0242115	0.241145	0.865007	0.586238	0.608133	1.35988	1.60619	1.16107
ENSG00000223547	ZNF844	protein_coding	zinc finger protein 844	0.669324	0.0242936	0.241409	3.63917	3.1322	5.1556	8.18562	6.07415	7.6113
ENSG00000162971	TYW5	protein_coding	tRNA-yW synthesizing protein 5	0.798815	0.0243051	0.241409	0.777866	1.08423	1.47869	2.56839	2.58383	1.57917
ENSG00000146263	MMS22L	protein_coding	MMS22 like, DNA repair protein	0.710304	0.0244565	0.242152	1.45649	1.18053	1.17883	2.45094	3.10247	1.82648
ENSG00000103269	RHBDL1	protein_coding	rhomboid like 1	1.21199	0.0246193	0.243184	0.202173	0.282795	0.518107	1.20266	0.890955	0.571393
ENSG00000180855	ZNF443	protein_coding	zinc finger protein 443	0.966713	0.0249108	0.244751	3.58216	3.79124	2.01065	6.61514	6.59072	8.39195
ENSG00000174827	PDZK1	protein_coding	PDZ domain containing 1	2.78278	0.0252231	0.246091	2.21258	0.196408	0.239891	7.51745	2.00335	12.4265
ENSG00000198429	ZNF69	protein_coding	zinc finger protein 69	0.79821	0.0253216	0.246566	2.93783	2.01517	2.54175	5.01063	6.66609	3.71389
ENSG00000134817	APLNR	protein_coding	apelin receptor	1.15855	0.0259383	0.2501	8.14424	4.67135	3.42925	17.2787	11.4383	14.454
ENSG00000163623	NKX6-1	protein_coding	NK6 homeobox 1	1.34384	0.0262371	0.252083	0.472572	0.326756	0.151382	1.29377	0.934409	0.68804
ENSG00000166321	NUDT13	protein_coding	nudix hydrolase 13	0.778285	0.028356	0.263919	0.636237	0.597205	1.11559	1.54831	1.39239	1.6562
ENSG00000168268	NT5DC2	protein_coding	5'-nucleotidase domain containing 2	1.09023	0.028823	0.266597	9.56064	6.6989	3.83179	15.7426	17.2509	17.9144
ENSG00000148824	MTG1	protein_coding	mitochondrial ribosome associated GTPase 1	0.856268	0.0290117	0.267579	0.524833	0.717439	1.09025	1.6352	2.06531	1.17616
ENSG00000187715	KBTBD12	protein_coding	kelch repeat and BTB domain containing 12	0.885949	0.0298515	0.271963	0.478827	0.502328	0.353251	1.34179	0.826109	0.751825
ENSG00000152439	ZNF773	protein_coding	zinc finger protein 773	0.685651	0.0307138	0.276304	0.321456	0.505851	0.564696	1.03462	0.849089	0.708252
ENSG00000188171	ZNF626	protein_coding	zinc finger protein 626	0.657999	0.0311352	0.278693	2.56282	3.74461	3.0069	5.86852	4.65369	6.51012
ENSG00000164086	DUSP7	protein_coding	dual specificity phosphatase 7	0.636866	0.0331463	0.288339	5.6289	4.67884	4.04513	7.63725	9.98334	8.6628
ENSG00000132801	ZSWIM3	protein_coding	zinc finger SWIM-type containing 3	0.619595	0.0335731	0.290355	1.2012	1.03684	1.77295	2.27563	2.31499	2.49246
ENSG00000214140	PRCD	protein_coding	photoreceptor disc component	0.842843	0.0342172	0.293057	0.350814	0.518591	0.388216	1.14476	0.928278	0.585879
ENSG00000165566	AMER2	protein_coding	APC membrane recruitment protein 2	2.60308	0.0354802	0.298816	0.0278478	0.0333881	0.132535	0.130697	1.14522	0.074957
ENSG00000152455	SUV39H2	protein_coding	suppressor of variegation 3-9 homolog 2	0.734039	0.0356495	0.299305	5.67132	5.97452	3.70172	10.1998	11.5278	8.51065
ENSG00000164048	ZNF589	protein_coding	zinc finger protein 589	0.590746	0.0360128	0.300856	3.39448	4.76416	3.37967	7.30244	6.04493	6.93595
ENSG00000197935	ZNF311	protein_coding	zinc finger protein 311	0.768164	0.0365237	0.303507	0.837275	0.766831	0.936603	1.79497	2.21047	1.08927
ENSG00000196275	GTF2IRD2	protein_coding	GTF2I repeat domain containing 2	0.615431	0.0368529	0.304157	0.754078	0.931283	1.32093	1.80023	1.54487	1.93338
ENSG00000156500	PABIR3	protein_coding	PABIR family member 3	0.924982	0.0375044	0.307033	2.07875	1.23018	1.67328	4.44259	2.43455	4.16779
ENSG00000183763	TRAIP	protein_coding	TRAF interacting protein	0.876766	0.0375049	0.307033	1.94155	1.12705	1.02829	2.96089	3.29551	2.69488
ENSG00000170917	NUDT6	protein_coding	nudix hydrolase 6	0.649354	0.0375822	0.307168	0.756715	0.598756	0.928526	1.5996	1.55889	1.02704
ENSG00000183888	SRARP	protein_coding	steroid receptor associated and regulated protein	1.89802	0.0383745	0.310224	0.750017	1.03453	0.213562	2.41669	1.08398	5.19466
ENSG00000175267	VWA3A	protein_coding	von Willebrand factor A domain containing 3A	0.646754	0.0386795	0.311307	1.65083	1.71427	1.67504	2.2228	3.52732	3.43412
ENSG00000180953	ST20	protein_coding	suppressor of tumorigenicity 20	1.33923	0.0390973	0.312252	0.418432	0.768196	1.07231	2.2911	3.41285	0.936219
ENSG00000183778	B3GALT5	protein_coding	beta-1,3-galactosyltransferase 5	0.819006	0.0397249	0.315014	1.67658	0.836978	1.22229	2.78918	2.81815	2.17859
ENSG00000136866	ZFP37	protein_coding	ZFP37 zinc finger protein	0.612996	0.0401238	0.315992	1.08229	1.81108	1.41231	2.96503	2.47207	2.23938
ENSG00000181616	OR52H1	protein_coding	olfactory receptor family 52 subfamily H member 1	1.47049	0.041254	0.320501	0.0734075	0.231031	0.423271	0.803879	1.03311	0.449514
ENSG00000204822	MRPL53	protein_coding	mitochondrial ribosomal protein L53	0.712031	0.041303	0.320586	2.03344	2.19789	3.31614	4.42362	6.07045	3.83134
ENSG00000128965	CHAC1	protein_coding	ChaC glutathione specific gamma-glutamylcyclotransferase 1	0.706589	0.041735	0.322356	0.802615	0.518159	0.843836	1.32717	1.29018	1.47348
ENSG00000164171	ITGA2	protein_coding	integrin subunit alpha 2	0.954951	0.0418289	0.322884	4.15892	3.60036	2.65765	8.5338	5.02691	10.0671
ENSG00000177943	MAMDC4	protein_coding	MAM domain containing 4	0.783804	0.0419553	0.323268	0.615072	0.685589	1.14277	1.72132	2.02636	1.12268
ENSG00000005189	REXO5	protein_coding	RNA exonuclease 5	0.807232	0.0424215	0.325466	1.75573	1.26025	1.02617	2.57357	3.52053	2.32146
ENSG00000196466	ZNF799	protein_coding	zinc finger protein 799	0.748412	0.0427225	0.327087	2.21275	1.80453	1.316	3.77953	3.08743	3.70508
ENSG00000047056	WDR37	protein_coding	WD repeat domain 37	0.586874	0.0432396	0.329379	2.36469	2.95863	4.54067	5.68119	6.05085	5.30112
ENSG00000141642	ELAC1	protein_coding	elaC ribonuclease Z 1	0.770682	0.0434201	0.330029	1.40343	0.925774	0.817399	1.95345	2.19006	2.20358
ENSG00000129646	QRICH2	protein_coding	glutamine rich 2	0.929082	0.0437163	0.331285	0.611931	0.328278	0.935565	1.50608	1.40569	1.20539
ENSG00000197128	ZNF772	protein_coding	zinc finger protein 772	0.925836	0.0438596	0.331853	2.25033	1.08233	2.12044	4.72644	2.98542	4.34437
ENSG00000196391	ZNF774	protein_coding	zinc finger protein 774	0.89079	0.0439109	0.332022	0.493239	0.365872	0.529865	1.35793	1.10276	0.572627
ENSG00000174529	TMEM81	protein_coding	transmembrane protein 81	0.700473	0.0440552	0.332459	1.07741	1.06381	1.0151	1.69654	1.86498	2.38827
ENSG00000146530	VWDE	protein_coding	von Willebrand factor D and EGF domains	1.23086	0.0449471	0.336405	0.345875	0.63334	0.41901	1.56862	0.55516	1.65884
ENSG00000131773	KHDRBS3	protein_coding	KH RNA binding domain containing, signal transduction associated 3	0.742913	0.0449507	0.336405	1.2156	0.78872	0.982105	1.9068	1.57401	2.34559
ENSG00000056487	PHF21B	protein_coding	PHD finger protein 21B	1.04503	0.0450056	0.336418	2.45934	0.980419	1.32353	3.96713	4.71979	3.04507
ENSG00000100053	CRYBB3	protein_coding	crystallin beta B3	2.0351	0.045451	0.338202	0.0987352	0.155372	0.253027	0.901034	1.38956	0.139525
ENSG00000169989	TIGD4	protein_coding	tigger transposable element derived 4	0.757859	0.0454679	0.338202	0.67521	0.781002	0.66552	1.51675	0.996781	1.64735
ENSG00000166669	ATF7IP2	protein_coding	activating transcription factor 7 interacting protein 2	0.699116	0.0462202	0.34146	0.885002	1.49659	1.68406	2.88497	2.87297	1.89148
ENSG00000154803	FLCN	protein_coding	folliculin	0.583182	0.0469242	0.344157	1.73392	2.28509	2.79653	3.63176	5.03833	3.18166
ENSG00000134201	GSTM5	protein_coding	glutathione S-transferase mu 5	0.866536	0.0473725	0.34563	1.21751	1.43054	0.820139	1.76078	3.15991	2.5365
ENSG00000101104	PABPC1L	protein_coding	poly(A) binding protein cytoplasmic 1 like	0.769091	0.0474807	0.345821	2.19823	2.91115	3.40572	6.1529	7.38937	3.40953
ENSG00000168970	JMJD7-PLA2G4B	protein_coding	JMJD7-PLA2G4B readthrough	1.11112	0.0477858	0.346701	0.252332	0.337937	0.660407	1.11053	1.44247	0.56142
ENSG00000164574	GALNT10	protein_coding	polypeptide N-acetylgalactosaminyltransferase 10	1.06368	0.0483636	0.348637	9.80031	6.15952	4.37479	24.1479	13.825	12.8546
ENSG00000269343	ZNF587B	protein_coding	zinc finger protein 587B	0.658738	0.0488539	0.349551	1.71503	1.8065	3.33636	4.30878	4.47733	3.6566
ENSG00000250312	ZNF718	protein_coding	zinc finger protein 718	0.892756	0.0496445	0.352544	2.07178	1.70211	2.51606	3.41178	7.13232	3.14324
ENSG00000172748	ZNF596	protein_coding	zinc finger protein 596	0.591761	0.0497075	0.352794	0.807934	1.26033	1.13426	2.14565	2.06737	1.423
ENSG00000104154	SLC30A4	protein_coding	solute carrier family 30 member 4	0.624558	0.0499072	0.353865	5.66402	4.47445	4.04994	9.94415	7.25338	8.53162
ENSG00000271383	NBPF19	protein_coding	NBPF member 19	0.715455	0.0499256	0.353865	1.51145	1.51313	2.68363	3.68181	4.52879	2.63833
ENSG00000145911	N4BP3	protein_coding	NEDD4 binding protein 3	0.740037	0.0499474	0.353865	1.18482	0.695474	0.831375	2.1539	1.71439	1.48827

## Sheet: N_P.Diff.down
ensembl_id	gene_name	gene_biotype	description	log2FoldChange	pvalue	padj	N1-990818_FPKM	N2-969494_FPKM	N3-969660_FPKM	P1-929027_FPKM	P2-930877_FPKM	P3-958012_FPKM
ENSG00000163739	CXCL1	protein_coding	C-X-C motif chemokine ligand 1	-5.87467	1.78864e-31	4.52311e-27	44.0687	50.1656	23.389	0.867295	0.713701	0.788287
ENSG00000106366	SERPINE1	protein_coding	serpin family E member 1	-6.2348	2.1423e-30	2.70873e-26	51.8388	131.314	76.3799	1.18796	1.95069	0.907179
ENSG00000154734	ADAMTS1	protein_coding	ADAM metallopeptidase with thrombospondin type 1 motif 1	-2.85656	1.87215e-25	1.5781e-21	51.3702	74.5374	80.0567	9.06499	12.0164	11.7339
ENSG00000125148	MT2A	protein_coding	metallothionein 2A	-3.3911	1.05661e-21	6.67991e-18	71.8112	102.902	69.9431	8.42871	7.681	10.9636
ENSG00000111341	MGP	protein_coding	matrix Gla protein	-1.72928	3.70239e-21	1.87252e-17	63.9499	72.3804	74.6356	26.6312	27.9089	19.8755
ENSG00000075426	FOSL2	protein_coding	FOS like 2, AP-1 transcription factor subunit	-2.06788	8.94241e-21	3.72391e-17	77.4053	111.927	122.298	27.5654	31.1262	27.3001
ENSG00000196878	LAMB3	protein_coding	laminin subunit beta 3	-3.82527	1.03082e-20	3.72391e-17	6.7851	10.6724	14.4784	0.784696	1.16211	0.658894
ENSG00000158869	FCER1G	protein_coding	Fc fragment of IgE receptor Ig	-2.65327	1.71992e-19	5.43667e-16	14.0114	16.7661	13.97	3.463	2.29682	2.55748
ENSG00000067082	KLF6	protein_coding	Kruppel like factor 6	-2.79062	2.37594e-19	6.67587e-16	92.7793	108.549	82.5321	13.3521	15.3943	19.05
ENSG00000142178	SIK1	protein_coding	salt inducible kinase 1	-3.13973	7.20318e-19	1.82154e-15	3.02189	4.28361	5.25274	0.414026	0.704842	0.526634
ENSG00000179094	PER1	protein_coding	period circadian regulator 1	-3.24884	1.45253e-17	3.33923e-14	11.0979	21.3816	23.103	2.03177	2.10553	2.55557
ENSG00000160213	CSTB	protein_coding	cystatin B	-2.40581	2.94341e-16	6.20275e-13	14.7291	13.2148	11.3691	2.97129	2.50225	3.20616
ENSG00000062716	VMP1	protein_coding	vacuole membrane protein 1	-1.40483	7.57146e-16	1.47282e-12	86.3031	100.869	105.975	42.7941	50.2214	36.1793
ENSG00000164949	GEM	protein_coding	GTP binding protein overexpressed in skeletal muscle	-3.70085	1.37856e-15	2.49007e-12	17.3269	25.6689	44.4033	3.08386	2.87556	1.77199
ENSG00000107968	MAP3K8	protein_coding	mitogen-activated protein kinase kinase kinase 8	-2.12373	4.02933e-15	6.79292e-12	9.36118	13.7993	16.4391	3.38791	3.94622	3.1658
ENSG00000105270	CLIP3	protein_coding	CAP-Gly domain containing linker protein 3	-1.35588	2.58321e-14	4.08276e-11	19.7201	17.2537	19.0338	8.86675	8.13278	8.54439
ENSG00000276070	CCL4L2	protein_coding	C-C motif chemokine ligand 4 like 2	-2.27707	7.79394e-14	1.15937e-10	4.26021	3.64518	4.1812	0.882329	0.889103	1.11011
ENSG00000136244	IL6	protein_coding	interleukin 6	-5.9232	1.62099e-13	2.27731e-10	3.97816	8.79628	4.60072	0.0248231	0.104405	0.192193
ENSG00000173334	TRIB1	protein_coding	tribbles pseudokinase 1	-3.13843	2.38571e-13	3.17525e-10	38.4713	84.7594	47.8304	7.04165	7.29882	8.22651
ENSG00000102760	RGCC	protein_coding	regulator of cell cycle	-1.65641	2.6195e-13	3.3121e-10	32.1692	40.4978	35.3388	13.6625	15.6243	10.887
ENSG00000239697	TNFSF12	protein_coding	TNF superfamily member 12	-2.02368	4.40597e-13	5.30562e-10	3.7328	4.61116	5.74525	1.50502	1.13037	1.35254
ENSG00000081041	CXCL2	protein_coding	C-X-C motif chemokine ligand 2	-7.22522	6.23681e-13	7.16893e-10	81.037	57.9961	19.537	0.257162	0.115887	0.853319
ENSG00000134107	BHLHE40	protein_coding	basic helix-loop-helix family member e40	-2.91657	7.11423e-13	7.82195e-10	70.673	71.6607	44.3783	9.11489	8.10972	11.7733
ENSG00000100243	CYB5R3	protein_coding	cytochrome b5 reductase 3	-0.934728	1.03924e-12	1.07861e-09	23.8388	22.2589	26.2259	14.6449	14.5978	14.7823
ENSG00000109321	AREG	protein_coding	amphiregulin	-5.98039	1.06632e-12	1.07861e-09	5.14121	15.6143	3.7879	0.125113	0.131555	0.193738
ENSG00000166923	GREM1	protein_coding	gremlin 1, DAN family BMP antagonist	-4.68221	2.07413e-12	2.01733e-09	0.699491	2.21046	1.0353	0.0590572	0.0876678	0.0349662
ENSG00000221869	CEBPD	protein_coding	CCAAT enhancer binding protein delta	-3.92402	2.42032e-12	2.26685e-09	110.85	248.78	212.753	11.486	9.66194	21.7245
ENSG00000178878	APOLD1	protein_coding	apolipoprotein L domain containing 1	-2.23453	2.953e-12	2.57578e-09	8.96309	12.4204	9.84518	2.32833	3.432	2.02943
ENSG00000054598	FOXC1	protein_coding	forkhead box C1	-1.91996	3.04947e-12	2.57578e-09	1.05974	1.05616	1.14062	0.296574	0.35252	0.349426
ENSG00000198886	MT-ND4	protein_coding	mitochondrially encoded NADH:ubiquinone oxidoreductase core subunit 4	-2.80941	3.05574e-12	2.57578e-09	3219.64	1871.11	2198.31	451.906	487.911	294.686
ENSG00000142669	SH3BGRL3	protein_coding	SH3 domain binding glutamate rich protein like 3	-1.76757	4.4459e-12	3.62671e-09	85.1414	85.3269	81.0651	22.9825	32.3034	30.913
ENSG00000196507	TCEAL3	protein_coding	transcription elongation factor A like 3	-2.98706	7.25779e-12	5.73547e-09	10.9872	7.20407	17.5746	1.76024	2.06173	1.39737
ENSG00000185885	IFITM1	protein_coding	interferon induced transmembrane protein 1	-2.79953	1.2941e-11	9.91676e-09	24.0436	24.6921	13.862	4.0076	3.07942	3.53252
ENSG00000125398	SOX9	protein_coding	SRY-box transcription factor 9	-2.05641	1.82407e-11	1.32842e-08	6.96867	7.40082	8.8467	1.54168	2.47281	2.43788
ENSG00000118503	TNFAIP3	protein_coding	TNF alpha induced protein 3	-4.06363	1.85921e-11	1.32842e-08	98.5808	105.71	34.8724	5.65204	4.61044	6.6868
ENSG00000185201	IFITM2	protein_coding	interferon induced transmembrane protein 2	-1.6295	1.89113e-11	1.32842e-08	123.379	108.396	95.6798	43.5545	40.3144	40.4771
ENSG00000185650	ZFP36L1	protein_coding	ZFP36 ring finger protein like 1	-1.54892	3.16649e-11	2.15197e-08	144.068	111.749	147.517	52.6728	49.8485	57.8052
ENSG00000123689	G0S2	protein_coding	G0/G1 switch 2	-4.91839	3.23374e-11	2.15197e-08	11.5642	28.4591	26.3014	0.996691	0.246591	1.22562
ENSG00000157557	ETS2	protein_coding	ETS proto-oncogene 2, transcription factor	-1.66311	7.75897e-11	4.90522e-08	50.775	66.9331	72.7213	23.4247	28.5696	18.0647
ENSG00000156966	B3GNT7	protein_coding	UDP-GlcNAc:betaGal beta-1,3-N-acetylglucosaminyltransferase 7	-2.14	8.12343e-11	5.01038e-08	4.82525	4.7457	6.31656	1.03028	1.8847	1.2785
ENSG00000113916	BCL6	protein_coding	BCL6 transcription repressor	-2.48488	1.10809e-10	6.67174e-08	7.09651	13.3902	14.0223	2.4572	1.9105	2.69296
ENSG00000111676	ATN1	protein_coding	atrophin 1	-0.76065	1.66566e-10	9.79565e-08	35.9225	36.9499	43.4389	26.7034	26.0094	26.971
ENSG00000163734	CXCL3	protein_coding	C-X-C motif chemokine ligand 3	-6.55543	2.42098e-10	1.34373e-07	14.5897	12.093	2.19361	0.0462901	0.0973472	0.215041
ENSG00000151929	BAG3	protein_coding	BAG cochaperone 3	-1.06764	2.44119e-10	1.34373e-07	14.6969	18.0554	17.1917	9.60751	8.68158	9.39998
ENSG00000137193	PIM1	protein_coding	Pim-1 proto-oncogene, serine/threonine kinase	-2.03872	2.44431e-10	1.34373e-07	58.3129	70.5427	45.0348	15.984	15.5416	18.0582
ENSG00000176340	COX8A	protein_coding	cytochrome c oxidase subunit 8A	-1.68072	2.6015e-10	1.39972e-07	20.1648	25.0089	19.488	7.69344	7.43366	8.37151
ENSG00000143878	RHOB	protein_coding	ras homolog family member B	-1.70261	9.88135e-10	5.20582e-07	284.445	237.176	304.651	77.4832	120.897	97.5722
ENSG00000144655	CSRNP1	protein_coding	cysteine and serine rich nuclear protein 1	-2.52408	1.13446e-09	5.73765e-07	44.4308	55.8516	39.4332	7.9662	7.33978	12.8527
ENSG00000108551	RASD1	protein_coding	ras related dexamethasone induced 1	-1.89591	1.33231e-09	6.60619e-07	62.0341	51.4247	45.6687	15.1315	15.6634	19.2681
ENSG00000163874	ZC3H12A	protein_coding	zinc finger CCCH-type containing 12A	-2.56862	1.49954e-09	7.29239e-07	11.5526	18.2367	9.71108	2.25973	2.37608	3.12611
ENSG00000166340	TPP1	protein_coding	tripeptidyl peptidase 1	-1.2353	1.55885e-09	7.4378e-07	12.8757	18.0623	16.3651	7.89651	7.43958	7.97862
ENSG00000006210	CX3CL1	protein_coding	C-X3-C motif chemokine ligand 1	-2.23568	1.67189e-09	7.8294e-07	3.42065	6.41926	4.80954	1.41323	1.3229	0.90071
ENSG00000013588	GPRC5A	protein_coding	G protein-coupled receptor class C group 5 member A	-1.77583	2.30892e-09	1.0616e-06	12.801	11.2566	11.9208	3.68621	3.5025	5.01275
ENSG00000135077	HAVCR2	protein_coding	hepatitis A virus cellular receptor 2	-1.99121	3.90058e-09	1.76139e-06	2.7465	4.67349	5.05149	1.32715	1.34504	0.965643
ENSG00000169429	CXCL8	protein_coding	C-X-C motif chemokine ligand 8	-6.53999	4.80357e-09	2.1311e-06	97.4452	51.8557	12.6334	0.573458	0.144716	1.332
ENSG00000023445	BIRC3	protein_coding	baculoviral IAP repeat containing 3	-3.5319	5.78809e-09	2.52361e-06	11.2289	28.5783	13.4096	1.9333	1.04875	2.33257
ENSG00000163191	S100A11	protein_coding	S100 calcium binding protein A11	-1.86542	7.04863e-09	3.02112e-06	199.21	180.74	148.087	62.1213	45.6824	62.006
ENSG00000162772	ATF3	protein_coding	activating transcription factor 3	-4.83639	7.47073e-09	3.14866e-06	113.37	96.0701	52.5183	1.4111	2.09865	7.09662
ENSG00000104140	RHOV	protein_coding	ras homolog family member V	-2.8382	7.71e-09	3.19624e-06	3.81163	3.1936	2.49117	0.622532	0.687316	0.289198
ENSG00000100453	GZMB	protein_coding	granzyme B	-4.35175	1.28021e-08	5.13874e-06	13.7307	9.19513	49.8682	1.49236	0.995101	1.49364
ENSG00000148346	LCN2	protein_coding	lipocalin 2	-5.01074	1.35862e-08	5.36827e-06	4.734	50.6346	32.2271	0.997573	1.11661	0.996609
ENSG00000198517	MAFK	protein_coding	MAF bZIP transcription factor K	-1.80436	1.4093e-08	5.48283e-06	14.9007	11.4715	14.5677	3.55031	5.91983	4.25224
ENSG00000165502	RPL36AL	protein_coding	ribosomal protein L36a like	-2.53565	1.50129e-08	5.75221e-06	90.6001	60.8536	50.0042	18.2339	11.5836	11.4706
ENSG00000176907	TCIM	protein_coding	transcriptional and immune response regulator	-2.91068	2.30153e-08	8.68671e-06	91.6419	118.728	53.8776	13.8436	9.65506	17.6539
ENSG00000133142	TCEAL4	protein_coding	transcription elongation factor A like 4	-1.93791	2.47119e-08	9.18992e-06	22.7604	21.4792	42.1519	9.02003	8.04351	8.77325
ENSG00000108342	CSF3	protein_coding	colony stimulating factor 3	-5.31771	2.69111e-08	9.86273e-06	18.1196	49.6266	8.91665	1.15673	0.218933	0.877689
ENSG00000122691	TWIST1	protein_coding	twist family bHLH transcription factor 1	-1.65378	2.87243e-08	1.03768e-05	13.8654	11.6634	11.7811	5.22076	5.40845	3.38508
ENSG00000104964	TLE5	protein_coding	TLE family member 5, transcriptional modulator	-1.01614	2.97814e-08	1.06072e-05	39.5329	43.596	48.3208	25.6697	22.4017	27.2186
ENSG00000182492	BGN	protein_coding	biglycan	-1.34121	3.16699e-08	1.11232e-05	31.6745	42.9179	51.7673	17.198	21.2958	19.0718
ENSG00000164442	CITED2	protein_coding	Cbp/p300 interacting transactivator with Glu/Asp rich carboxy-terminal domain 2	-2.37655	4.88971e-08	1.60745e-05	55.0055	35.7807	43.9134	6.75301	10.4298	13.0325
ENSG00000096006	CRISP3	protein_coding	cysteine rich secretory protein 3	-4.23704	5.37026e-08	1.74106e-05	3.33182	19.3619	22.0656	0.933799	1.12557	0.652458
ENSG00000119138	KLF9	protein_coding	Kruppel like factor 9	-2.74413	7.54604e-08	2.35586e-05	18.4874	44.5109	61.1558	7.42586	6.12613	7.49267
ENSG00000134871	COL4A2	protein_coding	collagen type IV alpha 2 chain	-0.833865	9.69266e-08	2.98912e-05	66.8721	60.4759	79.1946	45.9035	43.6965	44.9749
ENSG00000168209	DDIT4	protein_coding	DNA damage inducible transcript 4	-2.36802	1.07952e-07	3.28901e-05	68.3161	85.6559	53.4717	15.9799	10.5814	20.2203
ENSG00000086544	ITPKC	protein_coding	inositol-trisphosphate 3-kinase C	-1.38386	1.16988e-07	3.48384e-05	15.2033	12.8279	11.839	5.82656	5.74266	6.33691
ENSG00000175505	CLCF1	protein_coding	cardiotrophin like cytokine factor 1	-1.85628	1.17102e-07	3.48384e-05	11.4259	6.77721	11.901	3.60855	3.41198	2.70729
ENSG00000171174	RBKS	protein_coding	ribokinase	-2.29193	1.25771e-07	3.65574e-05	7.8448	4.56433	8.59384	1.56373	1.28457	2.09354
ENSG00000137440	FGFBP1	protein_coding	fibroblast growth factor binding protein 1	-3.73796	1.45704e-07	4.18701e-05	1.99955	3.67096	1.68139	0.114046	0.399729	0.147168
ENSG00000160741	CRTC2	protein_coding	CREB regulated transcription coactivator 2	-0.671489	1.64629e-07	4.6777e-05	7.26534	8.45789	8.96405	6.28797	6.25192	5.50877
ENSG00000103496	STX4	protein_coding	syntaxin 4	-0.966876	1.73989e-07	4.88871e-05	5.90202	6.78138	7.25574	4.58494	3.99532	3.32435
ENSG00000184371	CSF1	protein_coding	colony stimulating factor 1	-2.15918	1.92065e-07	5.27929e-05	22.9822	23.4847	12.8655	4.50052	5.80449	5.39761
ENSG00000138166	DUSP5	protein_coding	dual specificity phosphatase 5	-3.18209	2.09106e-07	5.68589e-05	56.4456	52.6481	18.2202	4.74082	7.20045	4.87843
ENSG00000173281	PPP1R3B	protein_coding	protein phosphatase 1 regulatory subunit 3B	-1.49701	2.15837e-07	5.74536e-05	10.9459	12.988	18.5592	5.83583	4.99752	6.43803
ENSG00000089327	FXYD5	protein_coding	FXYD domain containing ion transport regulator 5	-2.00309	2.31387e-07	6.09512e-05	5.2497	6.83979	11.4281	1.92317	2.2208	2.5393
ENSG00000142871	CCN1	protein_coding	cellular communication network factor 1	-3.25994	2.37649e-07	6.19352e-05	391.081	303.094	188.258	19.7214	31.8646	56.2168
ENSG00000143545	RAB13	protein_coding	RAB13, member RAS oncogene family	-1.76754	2.40021e-07	6.19352e-05	3.74375	5.23131	3.69607	1.17616	1.84526	1.34428
ENSG00000184730	APOBR	protein_coding	apolipoprotein B receptor	-2.02105	2.58635e-07	6.60643e-05	2.42276	1.74885	2.47781	0.662609	0.440786	0.785243
ENSG00000132471	WBP2	protein_coding	WW domain binding protein 2	-1.0403	2.63528e-07	6.6641e-05	8.26361	9.71902	9.49661	5.0322	4.72117	5.73749
ENSG00000139112	GABARAPL1	protein_coding	GABA type A receptor associated protein like 1	-1.69474	3.03943e-07	7.61e-05	13.5699	15.099	27.0623	6.62737	6.70212	6.4067
ENSG00000168497	CAVIN2	protein_coding	caveolae associated protein 2	-1.72498	3.49828e-07	8.67298e-05	16.5161	15.0793	24.014	5.28052	8.69995	5.54674
ENSG00000198840	MT-ND3	protein_coding	mitochondrially encoded NADH:ubiquinone oxidoreductase core subunit 3	-3.76721	3.63105e-07	8.91476e-05	2695.42	846.074	847.221	199.647	98.7981	91.2519
ENSG00000123595	RAB9A	protein_coding	RAB9A, member RAS oncogene family	-0.854831	3.8037e-07	9.24885e-05	7.69076	9.36754	10.4944	5.76056	6.00605	5.87155
ENSG00000167244	IGF2	protein_coding	insulin like growth factor 2	-2.10381	4.53069e-07	0.000108341	5.81988	5.05139	9.91133	1.45239	1.71699	2.34433
ENSG00000176170	SPHK1	protein_coding	sphingosine kinase 1	-1.61709	4.94441e-07	0.000115772	1.54844	1.42389	2.00858	0.569879	0.843803	0.486253
ENSG00000131737	KRT34	protein_coding	keratin 34	-4.32056	5.02868e-07	0.000116665	0.774483	2.46457	3.10945	0.0942366	0.231207	0.0486418
ENSG00000198712	MT-CO2	protein_coding	mitochondrially encoded cytochrome c oxidase II	-3.01038	5.17764e-07	0.000119029	3964.9	1581.49	1679.63	418.605	432.106	229.286
ENSG00000166510	CCDC68	protein_coding	coiled-coil domain containing 68	-1.79558	5.28526e-07	0.000120409	0.740081	0.966194	1.28547	0.250141	0.399791	0.340862
ENSG00000059804	SLC2A3	protein_coding	solute carrier family 2 member 3	-2.53276	5.33989e-07	0.000120567	15.4835	36.5714	19.3051	3.90839	4.28753	6.06524
ENSG00000095970	TREM2	protein_coding	triggering receptor expressed on myeloid cells 2	-1.57689	5.79492e-07	0.000129683	2.54412	2.42636	2.37083	0.938062	1.085	0.871555
ENSG00000198786	MT-ND5	protein_coding	mitochondrially encoded NADH:ubiquinone oxidoreductase core subunit 5	-2.98341	5.94203e-07	0.000130826	2094.97	796.105	939.944	244.182	212.139	125.965
ENSG00000143507	DUSP10	protein_coding	dual specificity phosphatase 10	-2.16185	5.94944e-07	0.000130826	12.1835	11.5441	6.21772	2.45258	2.86541	2.61628
ENSG00000090104	RGS1	protein_coding	regulator of G protein signaling 1	-4.62396	6.12624e-07	0.000133552	19.0532	75.9429	21.0417	1.42454	0.676036	3.27956
ENSG00000136003	ISCU	protein_coding	iron-sulfur cluster assembly enzyme	-0.654404	6.20739e-07	0.000134165	9.49542	11.1729	11.5555	8.55788	8.13164	7.16538
ENSG00000198053	SIRPA	protein_coding	signal regulatory protein alpha	-0.976149	6.576e-07	0.000140927	6.96534	9.43328	9.67783	4.81781	5.27287	5.25436
ENSG00000164182	NDUFAF2	protein_coding	NADH:ubiquinone oxidoreductase complex assembly factor 2	-1.55525	6.64021e-07	0.000141107	1.57552	1.33894	1.27543	0.705888	0.515657	0.460239
ENSG00000115009	CCL20	protein_coding	C-C motif chemokine ligand 20	-5.40386	6.93492e-07	0.000146142	8.02347	20.0015	2.23939	0.579963	0.101637	0.174625
ENSG00000185950	IRS2	protein_coding	insulin receptor substrate 2	-2.91494	7.70633e-07	0.000159736	6.3345	11.7489	24.2771	2.24176	1.59573	2.47676
ENSG00000168447	SCNN1B	protein_coding	sodium channel epithelial 1 subunit beta	-2.22218	8.5238e-07	0.00017244	2.49058	3.0578	5.28164	0.661671	1.25233	0.758203
ENSG00000105321	CCDC9	protein_coding	coiled-coil domain containing 9	-1.01669	9.68998e-07	0.000194476	8.30566	7.49533	7.9818	5.1617	4.09917	4.46972
ENSG00000160789	LMNA	protein_coding	lamin A/C	-1.31247	9.90807e-07	0.000197288	43.2825	34.6807	56.0643	18.1816	22.932	21.3648
ENSG00000005339	CREBBP	protein_coding	CREB binding protein	-0.580385	1.0143e-06	0.000200389	16.7212	16.4691	17.7114	13.7563	12.8284	13.0913
ENSG00000215182	MUC5AC	protein_coding	mucin 5AC, oligomeric mucus/gel-forming	-6.43331	1.13165e-06	0.000221838	0.0725744	0.677615	2.28452	0.00294354	0.0247608	0.0113952
ENSG00000119508	NR4A3	protein_coding	nuclear receptor subfamily 4 group A member 3	-4.72467	1.17271e-06	0.000228119	34.321	10.9054	8.71144	0.406707	0.367777	1.61855
ENSG00000087086	FTL	protein_coding	ferritin light chain	-1.40756	1.19439e-06	0.000228816	641.281	792.483	527.93	321.657	272.559	274.107
ENSG00000185215	TNFAIP2	protein_coding	TNF alpha induced protein 2	-1.94475	1.22518e-06	0.000231211	36.4262	68.794	63.0238	15.7387	22.8484	12.2879
ENSG00000163286	ALPG	protein_coding	alkaline phosphatase, germ cell	-5.96619	1.27803e-06	0.000238436	0.81302	10.0396	7.61785	0.267924	0.0433414	0.0319139
ENSG00000187498	COL4A1	protein_coding	collagen type IV alpha 1 chain	-0.906462	1.28232e-06	0.000238436	69.2817	63.3017	85.7858	45.5442	51.2704	38.8805
ENSG00000170542	SERPINB9	protein_coding	serpin family B member 9	-1.82	1.30521e-06	0.000240921	12.9287	11.5218	7.32355	3.71897	3.50637	3.4265
ENSG00000166987	MBD6	protein_coding	methyl-CpG binding domain protein 6	-1.28014	1.39354e-06	0.000255361	12.3761	12.4028	10.3194	6.44063	4.84148	5.65107
ENSG00000179913	B3GNT3	protein_coding	UDP-GlcNAc:betaGal beta-1,3-N-acetylglucosaminyltransferase 3	-2.61978	1.46528e-06	0.000266575	0.579254	0.94351	1.6407	0.222574	0.175526	0.186689
ENSG00000173432	SAA1	protein_coding	serum amyloid A1	-9.68791	1.50826e-06	0.000272434	0.475598	13.409	13.3307	0	0	0
ENSG00000188846	RPL14	protein_coding	ribosomal protein L14	-1.30437	1.55228e-06	0.000276437	51.1493	54.9226	42.8426	27.5966	20.522	22.6068
ENSG00000177954	RPS27	protein_coding	ribosomal protein S27	-3.64394	1.69255e-06	0.000297231	876.828	289.722	217.548	64.3485	32.5701	37.057
ENSG00000131016	AKAP12	protein_coding	A-kinase anchoring protein 12	-2.16704	1.79853e-06	0.000311515	13.9639	18.8781	32.7713	7.59702	5.20648	3.99686
ENSG00000258227	CLEC5A	protein_coding	C-type lectin domain containing 5A	-5.82279	1.86691e-06	0.00032116	0.15334	0.922298	1.20508	0.0248772	0	0.0192612
ENSG00000125730	C3	protein_coding	complement C3	-3.80327	1.90526e-06	0.000325542	30.9498	212.054	191.239	8.2833	12.1273	14.7584
ENSG00000142676	RPL11	protein_coding	ribosomal protein L11	-2.27214	2.07025e-06	0.000351359	243.461	182.853	139.046	67.4871	37.3495	34.381
ENSG00000196683	TOMM7	protein_coding	translocase of outer mitochondrial membrane 7	-1.52548	2.15846e-06	0.000363888	38.5452	33.7861	34.5326	19.4466	11.8431	12.2859
ENSG00000198899	MT-ATP6	protein_coding	mitochondrially encoded ATP synthase membrane subunit 6	-2.68474	2.17323e-06	0.000363951	2666.07	1035.56	1285.64	323.312	391.267	215.699
ENSG00000102854	MSLN	protein_coding	mesothelin	-2.58798	2.39837e-06	0.000399014	6.73587	13.8934	7.18899	1.38915	2.79616	1.2753
ENSG00000158270	COLEC12	protein_coding	collectin subfamily member 12	-1.5176	2.72802e-06	0.00045089	5.96667	5.21024	9.04479	3.3013	2.28722	2.56145
ENSG00000162734	PEA15	protein_coding	proliferation and apoptosis adaptor protein 15	-0.688676	2.80709e-06	0.000460946	37.8555	47.887	47.7424	30.912	34.0282	31.3023
ENSG00000117983	MUC5B	protein_coding	mucin 5B, oligomeric mucus/gel-forming	-6.79292	2.8519e-06	0.000465283	0.127095	11.8286	34.5742	0.149123	0.113245	0.196707
ENSG00000166828	SCNN1G	protein_coding	sodium channel epithelial 1 subunit gamma	-1.40489	2.96264e-06	0.000480251	9.6631	11.9968	10.3129	3.61891	6.01073	4.48311
ENSG00000112394	SLC16A10	protein_coding	solute carrier family 16 member 10	-5.39269	2.99752e-06	0.000482811	0.123957	1.79693	0.43799	0.0137116	0.0144176	0.0353873
ENSG00000184557	SOCS3	protein_coding	suppressor of cytokine signaling 3	-3.47934	3.02145e-06	0.000483585	39.9244	161.543	68.031	5.9925	7.20967	14.4572
ENSG00000073756	PTGS2	protein_coding	prostaglandin-endoperoxide synthase 2	-4.45733	3.15603e-06	0.000501947	6.91943	39.4928	15.0005	0.571279	0.521914	2.06655
ENSG00000169908	TM4SF1	protein_coding	transmembrane 4 L six family member 1	-1.34521	3.29854e-06	0.000521334	15.2654	24.8328	23.6146	11.1976	8.45203	9.36376
ENSG00000142089	IFITM3	protein_coding	interferon induced transmembrane protein 3	-1.02077	3.3408e-06	0.000524733	145.388	124.513	131.294	73.8059	73.3337	83.6401
ENSG00000170310	STX8	protein_coding	syntaxin 8	-1.01605	3.68794e-06	0.000572151	5.39986	4.62676	4.64924	2.95815	3.01669	2.55507
ENSG00000159840	ZYX	protein_coding	zyxin	-1.29304	3.79307e-06	0.000584873	97.6098	112.675	170.299	59.3764	69.7399	50.3662
ENSG00000130203	APOE	protein_coding	apolipoprotein E	-1.15776	3.85094e-06	0.000590197	71.3678	65.4964	60.864	35.8606	30.0854	37.6048
ENSG00000186818	LILRB4	protein_coding	leukocyte immunoglobulin like receptor B4	-2.1308	3.92149e-06	0.00059739	0.640343	1.41352	0.863234	0.235368	0.324293	0.219937
ENSG00000168309	FAM107A	protein_coding	family with sequence similarity 107 member A	-2.96999	3.94668e-06	0.000597627	1.31681	3.57011	5.81402	0.424693	0.720586	0.411024
ENSG00000179134	SAMD4B	protein_coding	sterile alpha motif domain containing 4B	-0.662282	4.28694e-06	0.000637694	14.2653	14.8611	16.0166	10.4158	11.0728	11.6575
ENSG00000185499	MUC1	protein_coding	mucin 1, cell surface associated	-1.58607	4.58262e-06	0.000677691	9.98634	18.7563	17.1988	5.33514	5.60985	6.65976
ENSG00000130513	GDF15	protein_coding	growth differentiation factor 15	-3.20193	4.61128e-06	0.000677965	15.7552	17.2286	5.183	1.23045	1.26793	2.38169
ENSG00000069399	BCL3	protein_coding	BCL3 transcription coactivator	-1.54651	5.01267e-06	0.00073272	13.233	18.8917	12.6384	5.22885	5.58535	7.0173
ENSG00000163735	CXCL5	protein_coding	C-X-C motif chemokine ligand 5	-7.51705	5.12837e-06	0.000741628	0.467837	22.9767	11.0789	0.0421666	0	0.163238
ENSG00000172216	CEBPB	protein_coding	CCAAT enhancer binding protein beta	-1.72449	5.13227e-06	0.000741628	72.1162	125.956	94.2583	34.1555	26.6346	41.3648
ENSG00000102265	TIMP1	protein_coding	TIMP metallopeptidase inhibitor 1	-1.19757	5.28694e-06	0.000755834	47.6095	76.2515	69.532	34.3814	29.7653	33.4122
ENSG00000099860	GADD45B	protein_coding	growth arrest and DNA damage inducible beta	-2.48874	5.44248e-06	0.000764608	37.4514	36.8042	15.3046	4.85243	6.94618	7.12342
ENSG00000163823	CCR1	protein_coding	C-C motif chemokine receptor 1	-1.24542	5.52078e-06	0.000771323	3.20638	4.33438	4.66035	1.68867	1.97972	2.25423
ENSG00000179820	MYADM	protein_coding	myeloid associated differentiation marker	-1.53348	5.69827e-06	0.000787419	73.0855	70.728	128.014	29.8857	40.8481	37.1279
ENSG00000187957	DNER	protein_coding	delta/notch like EGF repeat containing	-2.33355	6.00778e-06	0.000821215	0.622619	1.63295	1.36174	0.22205	0.343358	0.26294
ENSG00000128016	ZFP36	protein_coding	ZFP36 ring finger protein	-4.32421	6.10838e-06	0.000829172	414.788	394.832	134.856	11.4102	5.46593	37.8127
ENSG00000243279	PRAF2	protein_coding	PRA1 domain family member 2	-1.44291	6.13157e-06	0.000829172	3.53014	5.06221	4.26298	2.16313	1.42969	1.89014
ENSG00000103145	HCFC1R1	protein_coding	host cell factor C1 regulator 1	-1.09613	6.26346e-06	0.000835642	20.9864	15.5976	18.8236	10.3221	9.75691	10.2196
ENSG00000109906	ZBTB16	protein_coding	zinc finger and BTB domain containing 16	-5.28122	6.26793e-06	0.000835642	0.260032	1.79991	8.41795	0.130282	0.114158	0.0552387
ENSG00000104979	C19orf53	protein_coding	chromosome 19 open reading frame 53	-2.4669	6.71135e-06	0.00088394	37.9425	22.159	14.1424	6.43596	4.78225	4.85016
ENSG00000166483	WEE1	protein_coding	WEE1 G2 checkpoint kinase	-1.19928	6.75811e-06	0.000885488	15.6226	19.4624	19.6496	7.62806	11.9086	8.24867
ENSG00000166920	C15orf48	protein_coding	chromosome 15 open reading frame 48	-2.41229	7.18036e-06	0.000935964	0.778769	1.37255	1.27727	0.379033	0.199274	0.17608
ENSG00000185022	MAFF	protein_coding	MAF bZIP transcription factor F	-2.98563	7.36149e-06	0.000954653	23.0417	21.1974	8.22209	2.35239	1.63617	3.80567
ENSG00000197747	S100A10	protein_coding	S100 calcium binding protein A10	-1.58776	7.42118e-06	0.000957483	28.5288	35.0485	30.3023	8.88124	11.6865	15.5601
ENSG00000087076	HSD17B14	protein_coding	hydroxysteroid 17-beta dehydrogenase 14	-1.09157	7.95e-06	0.00102051	11.5013	9.91544	10.5543	5.72707	5.34206	6.40097
ENSG00000159167	STC1	protein_coding	stanniocalcin 1	-2.64917	8.20095e-06	0.00104632	4.69673	15.4673	18.6693	1.97534	2.79553	2.27969
ENSG00000137265	IRF4	protein_coding	interferon regulatory factor 4	-3.02244	8.23384e-06	0.00104632	0.696191	2.94404	2.8877	0.314389	0.229567	0.365124
ENSG00000181649	PHLDA2	protein_coding	pleckstrin homology like domain family A member 2	-3.16548	8.43774e-06	0.00106687	4.49621	4.66876	1.35211	0.502424	0.469594	0.432225
ENSG00000198816	ZNF358	protein_coding	zinc finger protein 358	-0.813258	8.5491e-06	0.00107557	16.3933	15.7736	15.3192	10.8241	10.0333	10.7095
ENSG00000158615	PPP1R15B	protein_coding	protein phosphatase 1 regulatory subunit 15B	-0.83716	8.6506e-06	0.00108202	32.9151	39.3216	35.3159	21.4655	23.8132	24.7934
ENSG00000268104	SLC6A14	protein_coding	solute carrier family 6 member 14	-6.17413	8.81002e-06	0.0010921	0.0837486	4.37343	3.33855	0.0113225	0.047622	0.0613653
ENSG00000130164	LDLR	protein_coding	low density lipoprotein receptor	-1.80535	9.06943e-06	0.00111877	24.8648	16.755	27.3829	5.61296	7.23399	9.93335
ENSG00000166925	TSC22D4	protein_coding	TSC22 domain family member 4	-0.793932	9.13413e-06	0.00112128	12.1634	12.8449	13.4327	9.29725	7.59698	8.87876
ENSG00000175592	FOSL1	protein_coding	FOS like 1, AP-1 transcription factor subunit	-4.63877	9.31849e-06	0.00113291	13.8013	7.7439	1.17513	0.163303	0.543754	0.400386
ENSG00000198727	MT-CYB	protein_coding	mitochondrially encoded cytochrome b	-1.92938	9.81987e-06	0.00117689	2528.67	1343.45	1390.98	630.981	554.848	457.764
ENSG00000128342	LIF	protein_coding	LIF interleukin 6 family cytokine	-2.92833	9.93177e-06	0.00118469	30.6402	13.1436	8.22935	2.61372	3.22262	2.41403
ENSG00000173276	ZBTB21	protein_coding	zinc finger and BTB domain containing 21	-1.09618	1.06712e-05	0.00124932	11.2042	17.1752	13.3367	7.34518	8.17218	7.22591
ENSG00000163283	ALPP	protein_coding	alkaline phosphatase, placental	-4.91261	1.07298e-05	0.00125039	1.02985	7.74802	4.46777	0.358027	0.131761	0.0277202
ENSG00000142173	COL6A2	protein_coding	collagen type VI alpha 2 chain	-0.69778	1.09349e-05	0.00126729	216.372	250.951	307.585	176.733	194.216	182.087
ENSG00000196136	SERPINA3	protein_coding	serpin family A member 3	-6.93052	1.12454e-05	0.00128676	0.0844186	2.25833	0.56248	0.0102718	0	0.0159059
ENSG00000275302	CCL4	protein_coding	C-C motif chemokine ligand 4	-2.03704	1.28265e-05	0.00144158	9.24137	8.68352	8.52698	2.20314	1.56444	3.65525
ENSG00000090339	ICAM1	protein_coding	intercellular adhesion molecule 1	-2.95666	1.31669e-05	0.0014733	13.4658	33.1209	7.82721	2.74073	2.44331	3.05616
ENSG00000173486	FKBP2	protein_coding	FKBP prolyl isomerase 2	-2.09029	1.35514e-05	0.00150963	35.4983	20.6751	16.3421	8.05485	6.17736	6.06483
ENSG00000212907	MT-ND4L	protein_coding	mitochondrially encoded NADH:ubiquinone oxidoreductase core subunit 4L	-2.90925	1.43229e-05	0.00158858	1511.43	373.034	718.578	125.717	176.92	112.332
ENSG00000131203	IDO1	protein_coding	indoleamine 2,3-dioxygenase 1	-3.24061	1.63547e-05	0.00176856	2.48076	11.3369	16.9014	0.942366	1.39344	1.32245
ENSG00000198938	MT-CO3	protein_coding	mitochondrially encoded cytochrome c oxidase III	-2.33558	1.67735e-05	0.00180497	6025.43	3829.06	2599.79	1329.96	986.595	645.415
ENSG00000131094	C1QL1	protein_coding	complement C1q like 1	-2.55208	1.73962e-05	0.00185618	1.57559	0.724967	2.16055	0.336339	0.282925	0.260411
ENSG00000116717	GADD45A	protein_coding	growth arrest and DNA damage inducible alpha	-1.94668	1.76121e-05	0.00187132	15.3708	14.3079	35.6256	6.99015	6.73289	5.63936
ENSG00000137331	IER3	protein_coding	immediate early response 3	-3.36414	1.79999e-05	0.00189659	189.66	130.186	42.5465	9.77722	10.2006	21.7086
ENSG00000137801	THBS1	protein_coding	thrombospondin 1	-2.30394	1.80883e-05	0.001898	116.631	245.296	105.86	27.6311	51.3616	32.4961
ENSG00000196352	CD55	protein_coding	CD55 molecule (Cromer blood group)	-2.0233	1.82538e-05	0.00190331	15.7111	22.5177	45.9418	7.06274	8.40282	8.04004
ENSG00000112658	SRF	protein_coding	serum response factor	-1.03173	1.82895e-05	0.00190331	27.3148	25.7355	32.3664	13.0977	19.1967	16.2687
ENSG00000213741	RPS29	protein_coding	ribosomal protein S29	-2.29073	1.85453e-05	0.00192202	32.339	63.6539	34.0447	12.5474	6.06989	12.2325
ENSG00000165507	DEPP1	protein_coding	DEPP1 autophagy regulator	-3.00047	1.99329e-05	0.00203251	3.85395	13.9577	22.2402	2.36192	1.46837	1.81537
ENSG00000156858	PRR14	protein_coding	proline rich 14	-0.680091	2.00508e-05	0.00203633	7.61427	7.63506	8.90873	6.09921	5.3946	6.00062
ENSG00000107984	DKK1	protein_coding	dickkopf WNT signaling pathway inhibitor 1	-5.72226	2.11454e-05	0.00213038	1.10227	11.0055	73.931	0.7631	0.267464	0.734062
ENSG00000198576	ARC	protein_coding	activity regulated cytoskeleton associated protein	-2.89666	2.18743e-05	0.00217862	1.96027	1.25756	1.69861	0.188756	0.108259	0.45172
ENSG00000162711	NLRP3	protein_coding	NLR family pyrin domain containing 3	-2.0234	2.18827e-05	0.00217862	1.13671	2.50612	1.33135	0.389001	0.534012	0.501974
ENSG00000012223	LTF	protein_coding	lactotransferrin	-6.68557	2.22492e-05	0.00219781	0.190466	119.922	72.158	0.399129	0.731056	0.976921
ENSG00000088826	SMOX	protein_coding	spermine oxidase	-0.839892	2.35895e-05	0.00231214	6.28984	7.89122	6.90285	4.7942	4.28947	4.62977
ENSG00000124107	SLPI	protein_coding	secretory leukocyte peptidase inhibitor	-2.84862	2.40329e-05	0.00234651	88.6679	227.869	265.16	37.8298	13.5915	39.8981
ENSG00000173918	C1QTNF1	protein_coding	C1q and TNF related 1	-0.855971	2.4914e-05	0.00240467	6.42682	7.53382	6.94967	4.05039	5.31516	4.13954
ENSG00000057657	PRDM1	protein_coding	PR/SET domain 1	-1.19201	2.55824e-05	0.0024598	24.0937	31.5215	36.0965	16.1762	19.1612	11.4228
ENSG00000262406	MMP12	protein_coding	matrix metallopeptidase 12	-5.29401	2.63612e-05	0.00251556	0.208498	7.19384	4.54168	0.197317	0.0889188	0.0654742
ENSG00000110076	NRXN2	protein_coding	neurexin 2	-0.83177	3.11628e-05	0.00295148	5.07038	6.8205	6.8391	4.51555	3.74336	3.9468
ENSG00000026103	FAS	protein_coding	Fas cell surface death receptor	-1.14922	3.15507e-05	0.002966	7.04497	11.2409	11.3056	4.78785	6.06061	4.61949
ENSG00000156030	MIDEAS	protein_coding	mitotic deacetylase associated SANT domain protein	-0.969959	3.25076e-05	0.0030334	12.0173	18.272	14.8608	8.76804	9.35567	8.69963
ENSG00000176046	NUPR1	protein_coding	nuclear protein 1, transcriptional regulator	-1.43874	3.33635e-05	0.00309046	8.20736	5.64366	9.54434	4.26126	2.8139	2.96719
ENSG00000122359	ANXA11	protein_coding	annexin A11	-0.670933	3.45897e-05	0.00318074	16.4613	16.8115	16.3404	11.9091	11.7548	12.6679
ENSG00000163362	INAVA	protein_coding	innate immunity activator	-1.34262	3.5287e-05	0.00322804	2.34716	2.17218	1.78223	0.961597	1.22344	0.759408
ENSG00000047457	CP	protein_coding	ceruloplasmin	-3.75904	3.54334e-05	0.00322804	4.69125	30.9065	55.1553	1.64854	3.51266	2.36721
ENSG00000189171	S100A13	protein_coding	S100 calcium binding protein A13	-1.21961	3.5487e-05	0.00322804	2.11427	2.73759	2.46505	1.55282	1.12101	1.00488
ENSG00000205420	KRT6A	protein_coding	keratin 6A	-7.7579	3.70899e-05	0.00333783	0.072128	1.18042	0.443619	0	0	0
ENSG00000167995	BEST1	protein_coding	bestrophin 1	-1.77423	3.73433e-05	0.00334871	4.43567	6.88068	4.12731	1.5961	1.36749	2.27475
ENSG00000163817	SLC6A20	protein_coding	solute carrier family 6 member 20	-4.64241	3.7938e-05	0.00339001	0.095166	1.40437	2.42255	0.046318	0.0892886	0.0418387
ENSG00000156697	UTP14A	protein_coding	UTP14A small subunit processome component	-0.762251	3.80719e-05	0.00339001	5.51499	6.15405	6.44463	4.87577	3.97725	3.60966
ENSG00000186468	RPS23	protein_coding	ribosomal protein S23	-1.03057	3.96452e-05	0.0034973	144.765	147.847	133.886	88.351	67.3147	87.8524
ENSG00000095951	HIVEP1	protein_coding	HIVEP zinc finger 1	-0.908488	4.13747e-05	0.00362036	6.48577	9.00106	7.72567	4.94688	4.41645	5.00085
ENSG00000095794	CREM	protein_coding	cAMP responsive element modulator	-1.23303	4.15989e-05	0.00362742	4.84381	8.18177	7.1556	3.39749	3.90409	2.70029
ENSG00000138326	RPS24	protein_coding	ribosomal protein S24	-1.49712	4.22259e-05	0.00366944	65.1443	66.1472	54.5613	35.9624	20.4591	21.0531
ENSG00000162366	PDZK1IP1	protein_coding	PDZK1 interacting protein 1	-4.55233	4.25109e-05	0.00368156	0.796959	15.1422	12.5567	0.430984	0.226588	0.695187
ENSG00000125971	DYNLRB1	protein_coding	dynein light chain roadblock-type 1	-1.57062	4.3145e-05	0.00371106	19.8925	13.2753	12.6234	7.05008	4.94939	6.17122
ENSG00000112096	SOD2	protein_coding	superoxide dismutase 2	-3.00049	4.338e-05	0.00371863	10.7152	65.7626	51.9205	5.96696	5.25628	7.02194
ENSG00000213015	ZNF580	protein_coding	zinc finger protein 580	-0.836509	4.36402e-05	0.00372829	7.60221	6.52992	8.70255	5.14773	4.60397	5.08512
ENSG00000096060	FKBP5	protein_coding	FKBP prolyl isomerase 5	-2.64182	4.53577e-05	0.00383614	2.87141	8.88287	14.3303	1.31442	1.5701	1.81837
ENSG00000078401	EDN1	protein_coding	endothelin 1	-1.69233	4.61789e-05	0.00389257	8.35889	6.57143	5.20913	1.84236	3.21101	2.32531
ENSG00000125430	HS3ST3B1	protein_coding	heparan sulfate-glucosamine 3-sulfotransferase 3B1	-2.2334	4.67812e-05	0.00392159	0.550317	0.948466	1.39014	0.239146	0.140817	0.311067
ENSG00000148702	HABP2	protein_coding	hyaluronan binding protein 2	-3.32928	4.74488e-05	0.00396002	2.30233	2.22015	10.2507	0.311266	0.535571	0.777767
ENSG00000172602	RND1	protein_coding	Rho family GTPase 1	-3.06152	4.81422e-05	0.0039785	0.919453	1.16647	0.369879	0.0910619	0.0683933	0.181298
ENSG00000142583	SLC2A5	protein_coding	solute carrier family 2 member 5	-2.68575	5.1554e-05	0.00423279	0.375505	1.64251	1.57393	0.209091	0.244285	0.185872
ENSG00000204616	TRIM31	protein_coding	tripartite motif containing 31	-2.52004	5.17477e-05	0.00423494	0.56375	1.18284	1.26028	0.116758	0.153462	0.3164
ENSG00000189431	RASSF10	protein_coding	Ras association domain family member 10	-3.50185	5.36169e-05	0.00434572	2.544	0.600099	0.675093	0.0915815	0.173335	0.141814
ENSG00000169715	MT1E	protein_coding	metallothionein 1E	-1.32067	5.41833e-05	0.00436366	11.0338	8.54472	16.2974	5.76079	5.18473	5.59427
ENSG00000087074	PPP1R15A	protein_coding	protein phosphatase 1 regulatory subunit 15A	-2.14189	5.55382e-05	0.00444446	62.467	53.6573	34.233	10.7242	9.69065	19.4088
ENSG00000132965	ALOX5AP	protein_coding	arachidonate 5-lipoxygenase activating protein	-2.2853	5.8669e-05	0.00466548	2.91445	7.96004	7.05031	1.31454	0.964346	1.89356
ENSG00000118523	CCN2	protein_coding	cellular communication network factor 2	-2.47903	6.14016e-05	0.00485226	478.276	401.787	193.992	47.295	118.539	64.8345
ENSG00000165030	NFIL3	protein_coding	nuclear factor, interleukin 3 regulated	-2.84854	6.173e-05	0.00486302	12.3033	29.1544	75.9816	5.89815	6.09673	6.25012
ENSG00000150337	FCGR1A	protein_coding	Fc fragment of IgG receptor Ia	-2.1155	6.60575e-05	0.00510315	1.05768	2.26028	1.73171	0.262157	0.626489	0.461307
ENSG00000106538	RARRES2	protein_coding	retinoic acid receptor responder 2	-0.890187	6.62543e-05	0.00510315	29.4514	24.5645	25.9515	18.2137	15.4174	16.8516
ENSG00000198804	MT-CO1	protein_coding	mitochondrially encoded cytochrome c oxidase I	-1.16013	6.63533e-05	0.00510315	6238.44	5219.42	4929.59	2897.15	2447.31	3231.07
ENSG00000155659	VSIG4	protein_coding	V-set and immunoglobulin domain containing 4	-1.26409	6.63927e-05	0.00510315	5.04775	7.63008	4.96104	3.17003	2.75457	2.67598
ENSG00000120129	DUSP1	protein_coding	dual specificity phosphatase 1	-2.86305	7.11862e-05	0.00542216	651.864	536.52	346.888	48.9606	45.043	150.446
ENSG00000141526	SLC16A3	protein_coding	solute carrier family 16 member 3	-1.11152	7.35534e-05	0.00555279	3.7886	5.643	5.38152	2.78037	2.21019	2.92337
ENSG00000155368	DBI	protein_coding	diazepam binding inhibitor, acyl-CoA binding protein	-2.08881	7.47454e-05	0.00560958	13.7992	8.0898	5.33045	2.7984	2.33668	2.50122
ENSG00000168653	NDUFS5	protein_coding	NADH:ubiquinone oxidoreductase subunit S5	-2.78611	7.47559e-05	0.00560958	233.152	96.2385	63.5593	32.5211	19.5122	16.9072
ENSG00000260314	MRC1	protein_coding	mannose receptor C-type 1	-1.50126	7.54135e-05	0.00564218	5.47549	11.7958	11.2485	4.16772	3.68489	3.74806
ENSG00000111424	VDR	protein_coding	vitamin D receptor	-2.47876	7.68588e-05	0.00569972	1.17537	3.00462	1.51559	0.298704	0.276013	0.595699
ENSG00000135899	SP110	protein_coding	SP110 nuclear body protein	-1.22624	7.80349e-05	0.00577002	1.58839	2.52705	2.81149	1.14918	1.00085	1.24925
ENSG00000105641	SLC5A5	protein_coding	solute carrier family 5 member 5	-5.92639	8.27132e-05	0.00606275	0.263808	6.24507	1.29333	0.0697811	0	0.0756394
ENSG00000104951	IL4I1	protein_coding	interleukin 4 induced 1	-3.678	8.37162e-05	0.00611854	0.913548	11.9266	6.06961	0.576373	0.649339	0.478133
ENSG00000095321	CRAT	protein_coding	carnitine O-acetyltransferase	-0.611866	8.39706e-05	0.00611945	4.34647	5.29733	5.41203	3.56423	4.09041	3.78987
ENSG00000276085	CCL3L1	protein_coding	C-C motif chemokine ligand 3 like 1	-2.04584	8.66694e-05	0.00627099	1.23553	2.20049	1.76723	0.279695	0.477906	0.676731
ENSG00000172809	RPL38	protein_coding	ribosomal protein L38	-2.05478	8.69305e-05	0.00627099	74.2328	40.9157	32.2332	17.4639	10.9586	13.8018
ENSG00000132329	RAMP1	protein_coding	receptor activity modifying protein 1	-1.42263	8.73338e-05	0.00627414	99.4697	74.5481	153.2	46.5678	56.5929	38.2046
ENSG00000173369	C1QB	protein_coding	complement C1q B chain	-1.81054	9.14771e-05	0.00649796	32.3359	42.9751	20.1186	10.2236	8.97643	12.713
ENSG00000166396	SERPINB7	protein_coding	serpin family B member 7	-8.99982	9.68248e-05	0.00676383	0.0320131	3.54315	0.861415	0	0	0
ENSG00000164825	DEFB1	protein_coding	defensin beta 1	-1.96119	9.72909e-05	0.00677766	39.8456	84.0749	67.4976	25.8849	11.5207	19.2991
ENSG00000123838	C4BPA	protein_coding	complement component 4 binding protein alpha	-5.42271	9.94922e-05	0.00689798	0.375953	10.5952	41.3627	0.623793	0.17491	0.531269
ENSG00000060138	YBX3	protein_coding	Y-box binding protein 3	-1.0005	0.000101902	0.00702152	16.397	21.3932	28.3315	13.7914	11.5699	12.6845
ENSG00000112299	VNN1	protein_coding	vanin 1	-4.73943	0.000105063	0.0072079	1.05167	46.8898	19.3711	0.733128	0.630717	1.48614
ENSG00000177666	PNPLA2	protein_coding	patatin like phospholipase domain containing 2	-0.837473	0.000105953	0.00722031	9.70671	11.5124	13.6235	6.91757	7.21736	8.35567
ENSG00000133800	LYVE1	protein_coding	lymphatic vessel endothelial hyaluronan receptor 1	-2.1628	0.000106215	0.00722031	2.49773	7.86098	4.75452	1.68031	1.02937	1.19916
ENSG00000131196	NFATC1	protein_coding	nuclear factor of activated T cells 1	-1.30832	0.00011011	0.00740548	1.8107	2.09978	2.82709	0.781598	1.06601	1.2717
ENSG00000108700	CCL8	protein_coding	C-C motif chemokine ligand 8	-2.76195	0.000112303	0.00751299	1.71383	4.82879	1.63132	0.417068	0.375894	0.599699
ENSG00000065978	YBX1	protein_coding	Y-box binding protein 1	-1.24777	0.000113903	0.00755264	132.434	95.9965	95.3928	59.2254	45.191	55.7408
ENSG00000117525	F3	protein_coding	coagulation factor III, tissue factor	-1.00962	0.000113994	0.00755264	56.3961	44.8487	53.1663	27.2455	37.2372	25.5453
ENSG00000198888	MT-ND1	protein_coding	mitochondrially encoded NADH:ubiquinone oxidoreductase core subunit 1	-2.13229	0.00011409	0.00755264	1954.21	834.716	1196.14	418.715	458.407	209.43
ENSG00000257017	HP	protein_coding	haptoglobin	-6.22963	0.000115559	0.00762993	0.0153712	9.90921	8.89264	0.0561095	0.15733	0.0724047
ENSG00000164687	FABP5	protein_coding	fatty acid binding protein 5	-2.10086	0.000116256	0.00765595	7.84774	9.27948	21.3043	3.66849	2.29741	4.13519
ENSG00000131469	RPL27	protein_coding	ribosomal protein L27	-2.36753	0.000118901	0.00780981	171.546	98.2881	78.751	42.7146	16.4196	21.4721
ENSG00000198763	MT-ND2	protein_coding	mitochondrially encoded NADH:ubiquinone oxidoreductase core subunit 2	-2.66611	0.000119396	0.00782198	1352.36	782.227	402.987	246.493	103.291	130.972
ENSG00000198535	C2CD4A	protein_coding	C2 calcium dependent domain containing 4A	-5.44536	0.000122511	0.00794372	0.502346	2.12086	34.6016	0.223624	0.26649	0.427081
ENSG00000117614	SYF2	protein_coding	SYF2 pre-mRNA splicing factor	-1.27274	0.000133238	0.00844443	11.0418	9.13083	7.29633	5.29516	4.30825	3.84684
ENSG00000139572	GPR84	protein_coding	G protein-coupled receptor 84	-3.48646	0.000136317	0.00858183	0.247925	1.12707	0.450043	0.0754169	0.0793001	0.0389277
ENSG00000104472	CHRAC1	protein_coding	chromatin accessibility complex subunit 1	-0.744868	0.00013768	0.00859664	7.43292	6.73929	6.90581	5.0038	4.64053	5.04127
ENSG00000189377	CXCL17	protein_coding	C-X-C motif chemokine ligand 17	-3.70815	0.00013842	0.00862161	0.423247	2.5834	1.38046	0.18727	0.0492282	0.144994
ENSG00000121039	RDH10	protein_coding	retinol dehydrogenase 10	-1.60281	0.000143841	0.00893723	14.3152	32.81	31.1765	8.45866	11.8623	9.3836
ENSG00000081181	ARG2	protein_coding	arginase 2	-1.43766	0.000144726	0.00897016	7.87266	5.15707	7.7196	2.76583	2.38806	3.70835
ENSG00000188215	DCUN1D3	protein_coding	defective in cullin neddylation 1 domain containing 3	-1.06901	0.000145954	0.00902414	8.06603	11.4439	8.95325	4.78756	6.55296	4.54399
ENSG00000136689	IL1RN	protein_coding	interleukin 1 receptor antagonist	-3.66021	0.000146742	0.00904581	1.27631	3.49767	1.50189	0.158466	0.0333251	0.368078
ENSG00000198171	DDRGK1	protein_coding	DDRGK domain containing 1	-0.796657	0.000147984	0.00906108	18.3168	16.4845	19.4256	13.9891	10.6415	11.7427
ENSG00000012779	ALOX5	protein_coding	arachidonate 5-lipoxygenase	-1.61635	0.000150477	0.00918601	2.69325	6.09012	4.78496	1.51461	1.57811	1.99356
ENSG00000187479	C11orf96	protein_coding	chromosome 11 open reading frame 96	-3.19515	0.000150909	0.00918601	5.49405	32.6842	48.0061	3.59754	2.37129	4.53147
ENSG00000102554	KLF5	protein_coding	Kruppel like factor 5	-1.91063	0.000155003	0.0093773	24.8735	21.8697	11.2021	5.48629	5.22566	7.47952
ENSG00000122033	MTIF3	protein_coding	mitochondrial translational initiation factor 3	-0.728159	0.000161764	0.00973975	10.1903	11.4639	11.6739	9.16323	7.17574	7.11944
ENSG00000065518	NDUFB4	protein_coding	NADH:ubiquinone oxidoreductase subunit B4	-1.59443	0.000164249	0.00986586	38.2065	26.9178	21.4955	14.3925	9.37938	10.2325
ENSG00000131669	NINJ1	protein_coding	ninjurin 1	-0.995271	0.000166989	0.00998303	11.2655	13.3489	9.53334	6.4889	6.74005	6.84124
ENSG00000145494	NDUFS6	protein_coding	NADH:ubiquinone oxidoreductase subunit S6	-2.78287	0.000168449	0.0100229	44.3507	13.1295	11.5242	4.92166	3.95741	3.27263
ENSG00000080845	DLGAP4	protein_coding	DLG associated protein 4	-0.858733	0.000170837	0.0100929	13.7078	11.4874	16.8626	9.80993	9.76794	7.4505
ENSG00000169508	GPR183	protein_coding	G protein-coupled receptor 183	-3.10087	0.000171033	0.0100929	6.73846	26.7	5.32821	1.3716	1.47428	2.40712
ENSG00000117228	GBP1	protein_coding	guanylate binding protein 1	-1.63475	0.000171221	0.0100929	22.7334	46.1747	25.0173	10.1153	14.7507	10.5618
ENSG00000161281	COX7A1	protein_coding	cytochrome c oxidase subunit 7A1	-1.37541	0.000172537	0.0101105	30.1804	17.1532	21.5046	11.2183	10.1372	9.90724
ENSG00000176463	SLCO3A1	protein_coding	solute carrier organic anion transporter family member 3A1	-1.09119	0.00017312	0.0101105	2.14138	3.6329	3.77134	1.87513	1.71949	1.58265
ENSG00000148337	CIZ1	protein_coding	CDKN1A interacting zinc finger protein 1	-0.649896	0.000176953	0.0102633	9.30159	8.55046	8.8751	7.15124	6.25793	6.4978
ENSG00000125845	BMP2	protein_coding	bone morphogenetic protein 2	-1.12718	0.000180045	0.0103635	3.63155	5.1963	3.67684	1.92687	2.54402	2.22099
ENSG00000134531	EMP1	protein_coding	epithelial membrane protein 1	-1.68877	0.000182711	0.0104534	14.8403	28.8366	41.2625	10.976	11.5204	7.74683
ENSG00000136630	HLX	protein_coding	H2.0 like homeobox	-1.38521	0.000185759	0.0106038	1.21476	1.92731	1.37397	0.565687	0.614002	0.819454
ENSG00000149806	FAU	protein_coding	FAU ubiquitin like and ribosomal protein S30 fusion	-1.53762	0.000186956	0.0106481	60.1782	65.6492	53.1063	32.514	15.3149	24.2236
ENSG00000156467	UQCRB	protein_coding	ubiquinol-cytochrome c reductase binding protein	-1.57714	0.000187786	0.0106713	10.7366	7.34854	5.78619	3.92529	2.92304	2.6636
ENSG00000167600	CYP2S1	protein_coding	cytochrome P450 family 2 subfamily S member 1	-1.88925	0.000189148	0.0107246	2.48931	2.49723	1.23599	0.530059	0.656878	0.791483
ENSG00000206538	VGLL3	protein_coding	vestigial like family member 3	-1.35136	0.000192704	0.0109018	9.74061	11.2962	7.10656	4.76501	5.09938	3.2024
ENSG00000124102	PI3	protein_coding	peptidase inhibitor 3	-7.09643	0.00019511	0.0109735	0.15321	6.67028	4.41707	0	0	0.0721682
ENSG00000147119	CHST7	protein_coding	carbohydrate sulfotransferase 7	-0.833642	0.0001952	0.0109735	6.44766	7.24464	6.29783	4.45854	3.94432	4.66355
ENSG00000121851	POLR3GL	protein_coding	RNA polymerase III subunit GL	-1.27754	0.000195481	0.0109735	3.86899	3.56987	3.13577	2.26875	1.5208	1.36135
ENSG00000157087	ATP2B2	protein_coding	ATPase plasma membrane Ca2+ transporting 2	-2.05901	0.000195964	0.0109735	0.399055	0.397062	1.06482	0.215247	0.136851	0.155028
ENSG00000142227	EMP3	protein_coding	epithelial membrane protein 3	-1.24935	0.000196903	0.0109735	17.2686	19.8928	30.3794	12.8319	8.53549	11.2405
ENSG00000144802	NFKBIZ	protein_coding	NFKB inhibitor zeta	-2.12322	0.000197009	0.0109735	13.0876	32.2542	15.1202	4.03771	4.61161	7.38429
ENSG00000198355	PIM3	protein_coding	Pim-3 proto-oncogene, serine/threonine kinase	-1.62307	0.00019745	0.0109739	51.427	61.5059	29.3307	18.7163	16.4123	19.3396
ENSG00000143125	PROK1	protein_coding	prokineticin 1	-6.09043	0.0001984	0.0109785	0.090903	0.794706	9.51236	0.0368693	0.0387677	0.0856382
ENSG00000163435	ELF3	protein_coding	E74 like ETS transcription factor 3	-1.91909	0.000203346	0.0112275	13.7447	11.4924	6.55548	2.47289	3.07367	4.34944
ENSG00000158125	XDH	protein_coding	xanthine dehydrogenase	-5.19574	0.00020504	0.0112964	0.0348032	5.62275	4.04921	0.118573	0.0979613	0.0852475
ENSG00000184384	MAML2	protein_coding	mastermind like transcriptional coactivator 2	-0.835828	0.000210089	0.0114947	7.77353	10.6662	9.99092	5.69533	7.36823	5.49807
ENSG00000177575	CD163	protein_coding	CD163 molecule	-1.97975	0.000211176	0.0115091	6.19892	19.1897	9.91473	3.31205	4.10481	3.01569
ENSG00000118785	SPP1	protein_coding	secreted phosphoprotein 1	-2.81636	0.00021563	0.0117014	2.92263	14.7257	20.2164	2.09686	1.56424	2.37491
ENSG00000107223	EDF1	protein_coding	endothelial differentiation related factor 1	-2.02064	0.000224093	0.012021	108.943	61.6021	41.5593	26.0997	17.8538	18.5807
ENSG00000068079	IFI35	protein_coding	interferon induced protein 35	-0.853775	0.00022784	0.0121297	9.57147	9.58894	8.59055	5.7969	5.59892	6.51913
ENSG00000162924	REL	protein_coding	REL proto-oncogene, NF-kB subunit	-1.02602	0.000232957	0.0123761	3.77807	4.72662	3.30125	2.36675	2.07043	2.34567
ENSG00000126264	HCST	protein_coding	hematopoietic cell signal transducer	-1.69938	0.000234034	0.0124072	5.76262	12.2479	8.43873	4.09779	2.39377	2.9612
ENSG00000105246	EBI3	protein_coding	Epstein-Barr virus induced 3	-2.67615	0.000236999	0.0125276	1.17621	4.93578	1.80856	0.572472	0.429963	0.443237
ENSG00000108515	ENO3	protein_coding	enolase 3	-0.895555	0.000243788	0.0128169	5.41876	5.65377	5.48155	3.07531	3.23366	4.02094
ENSG00000275993	SIK1B	protein_coding	salt inducible kinase 1B (putative)	-3.43742	0.000244812	0.012844	3.8657	1.29701	2.63283	0.148314	0.0891145	0.582362
ENSG00000078804	TP53INP2	protein_coding	tumor protein p53 inducible nuclear protein 2	-0.960665	0.000245907	0.0128747	15.2818	13.0226	15.7116	7.66881	11.2297	7.59326
ENSG00000145592	RPL37	protein_coding	ribosomal protein L37	-1.8488	0.000248407	0.012952	69.7608	36.2454	32.444	19.3874	14.3673	12.1767
ENSG00000067057	PFKP	protein_coding	phosphofructokinase, platelet	-0.770028	0.000252308	0.0131014	5.11777	5.73567	7.5584	3.88116	4.14389	4.42516
ENSG00000163346	PBXIP1	protein_coding	PBX homeobox interacting protein 1	-0.717729	0.000263497	0.0136264	33.0353	32.472	30.1531	21.1784	22.9139	23.8629
ENSG00000123240	OPTN	protein_coding	optineurin	-1.42268	0.000270077	0.0139098	7.67292	17.5125	13.9159	5.95755	6.03307	4.91448
ENSG00000162783	IER5	protein_coding	immediate early response 5	-0.90823	0.000276012	0.0141578	7.72648	9.22301	8.32962	4.21776	6.0418	5.43321
ENSG00000165006	UBAP1	protein_coding	ubiquitin associated protein 1	-0.580304	0.000279548	0.014232	19.4297	22.3482	20.5841	15.7671	16.1504	16.669
ENSG00000101460	MAP1LC3A	protein_coding	microtubule associated protein 1 light chain 3 alpha	-0.871499	0.00028174	0.0142779	22.6069	20.5645	18.216	12.3939	13.6415	13.3239
ENSG00000113141	IK	protein_coding	IK cytokine	-1.14716	0.000284116	0.0143408	21.2876	16.8371	14.0269	10.254	9.41748	8.17555
ENSG00000112149	CD83	protein_coding	CD83 molecule	-1.43053	0.000296229	0.0147915	11.4199	10.5687	6.35222	3.81314	4.43987	4.18663
ENSG00000149131	SERPING1	protein_coding	serpin family G member 1	-2.6048	0.000296404	0.0147915	9.71905	17.2935	53.9799	4.42492	4.44365	5.95013
ENSG00000136235	GPNMB	protein_coding	glycoprotein nmb	-1.62693	0.000296578	0.0147915	11.8566	25.5744	31.2456	9.29609	9.86618	6.43668
ENSG00000173846	PLK3	protein_coding	polo like kinase 3	-1.35165	0.000297139	0.0147915	7.5487	9.19693	6.3562	2.76322	4.82086	3.08365
ENSG00000019186	CYP24A1	protein_coding	cytochrome P450 family 24 subfamily A member 1	-3.57817	0.000300766	0.0149426	0.486868	1.27691	6.1842	0.193175	0.324995	0.219364
ENSG00000173391	OLR1	protein_coding	oxidized low density lipoprotein receptor 1	-2.65657	0.000302033	0.0149761	0.303763	1.20226	1.09691	0.100803	0.141324	0.221132
ENSG00000184160	ADRA2C	protein_coding	adrenoceptor alpha 2C	-1.07901	0.000312009	0.0153428	38.0833	55.7018	64.5838	26.8697	36.3079	23.742
ENSG00000135094	SDS	protein_coding	serine dehydratase	-3.81412	0.000312558	0.0153428	1.10966	5.45224	0.39596	0.188003	0.197683	0.198493
ENSG00000116285	ERRFI1	protein_coding	ERBB receptor feedback inhibitor 1	-1.05541	0.000313069	0.0153428	46.0878	58.8824	41.2332	23.707	32.3452	26.4527
ENSG00000130522	JUND	protein_coding	JunD proto-oncogene, AP-1 transcription factor subunit	-1.76987	0.000317739	0.0154904	276.822	186.49	119.917	60.1717	64.1098	78.3956
ENSG00000100906	NFKBIA	protein_coding	NFKB inhibitor alpha	-1.89513	0.000317918	0.0154904	102.096	122.067	59.1486	29.546	19.9979	39.597
ENSG00000175467	SART1	protein_coding	spliceosome associated factor 1, recruiter of U4/U6.U5 tri-snRNP	-1.274	0.000325446	0.0157405	14.9704	10.9039	9.19662	6.25074	5.17341	5.69675
ENSG00000205364	MT1M	protein_coding	metallothionein 1M	-2.27656	0.000326888	0.0157755	2.06503	3.29291	6.35044	0.804054	0.63409	1.24508
ENSG00000169242	EFNA1	protein_coding	ephrin A1	-0.911884	0.000332175	0.0160001	11.0933	8.28351	11.6413	6.35759	5.96157	6.83255
ENSG00000148926	ADM	protein_coding	adrenomedullin	-2.8872	0.000332865	0.0160028	5.68237	14.9317	2.30296	1.01613	1.44009	1.21432
ENSG00000135047	CTSL	protein_coding	cathepsin L	-0.875458	0.00034441	0.0164996	7.59284	12.0931	11.5952	6.85346	6.53516	6.35325
ENSG00000175416	CLTB	protein_coding	clathrin light chain B	-1.03769	0.000344503	0.0164996	26.1255	19.7155	18.5425	12.3492	12.2422	12.3163
ENSG00000087884	AAMDC	protein_coding	adipogenesis associated Mth938 domain containing	-1.36569	0.000349793	0.0166897	5.21371	3.25897	3.36811	2.08819	1.7788	1.57585
ENSG00000123144	TRIR	protein_coding	telomerase RNA component interacting RNase	-1.29993	0.000352022	0.0167185	83.1951	67.4179	52.3519	36.2764	26.8163	34.0017
ENSG00000123342	MMP19	protein_coding	matrix metallopeptidase 19	-1.52973	0.000352378	0.0167185	7.38121	12.89	16.2069	4.45213	6.63483	3.52367
ENSG00000121440	PDZRN3	protein_coding	PDZ domain containing ring finger 3	-1.02227	0.000358301	0.0169457	20.9775	19.7854	34.7731	15.5106	14.4619	12.9224
ENSG00000124882	EREG	protein_coding	epiregulin	-6.15878	0.000358913	0.0169457	0.132989	1.16264	0.113603	0	0	0.0208812
ENSG00000130300	PLVAP	protein_coding	plasmalemma vesicle associated protein	-0.670839	0.000359849	0.0169457	11.642	12.4064	17.0384	10.2718	10.1183	9.46036
ENSG00000148841	ITPRIP	protein_coding	inositol 1,4,5-trisphosphate receptor interacting protein	-1.85858	0.000363521	0.0170236	13.2945	17.6493	6.70868	3.35072	4.86297	4.08765
ENSG00000168071	CCDC88B	protein_coding	coiled-coil domain containing 88B	-0.977146	0.000366213	0.0170863	0.965506	1.20381	1.67112	0.695037	0.769629	0.776245
ENSG00000136997	MYC	protein_coding	MYC proto-oncogene, bHLH transcription factor	-1.24022	0.00036717	0.0170994	31.6201	45.0538	42.4984	20.4136	14.0663	23.6558
ENSG00000117479	SLC19A2	protein_coding	solute carrier family 19 member 2	-0.733275	0.000373639	0.0173369	3.31755	3.86596	4.83341	2.69505	3.20506	2.48757
ENSG00000102119	EMD	protein_coding	emerin	-0.853936	0.000384047	0.0177425	18.7879	17.6902	19.6819	12.2541	10.1239	13.6735
ENSG00000168386	FILIP1L	protein_coding	filamin A interacting protein 1 like	-2.4945	0.000396111	0.0181465	22.8291	46.1176	27.2479	5.33258	12.2894	2.63339
ENSG00000182853	VMO1	protein_coding	vitelline membrane outer layer 1 homolog	-2.38907	0.000396832	0.0181466	0.946161	2.4815	1.07765	0.319794	0.33626	0.346641
ENSG00000254521	SIGLEC12	protein_coding	sialic acid binding Ig like lectin 12	-3.99811	0.000404319	0.0184224	0.32441	3.10081	1.27013	0.043859	0.253645	0.0509368
ENSG00000130340	SNX9	protein_coding	sorting nexin 9	-0.76147	0.000409975	0.018613	4.9466	6.30388	8.13201	4.41652	4.54128	4.23788
ENSG00000091640	SPAG7	protein_coding	sperm associated antigen 7	-1.01877	0.000434523	0.0194758	12.4682	9.37941	9.60508	7.12291	5.93337	5.24275
ENSG00000100599	RIN3	protein_coding	Ras and Rab interactor 3	-0.749798	0.000443575	0.0196952	3.30824	3.75643	4.96212	2.62241	2.70141	2.91956
ENSG00000122862	SRGN	protein_coding	serglycin	-2.3037	0.000452131	0.0199886	60.1751	184.583	64.9726	25.5318	16.4628	30.7792
ENSG00000027869	SH2D2A	protein_coding	SH2 domain containing 2A	-2.23663	0.000454433	0.0200242	1.41937	3.49214	5.73756	1.1308	0.562085	0.859605
ENSG00000143384	MCL1	protein_coding	MCL1 apoptosis regulator, BCL2 family member	-1.20058	0.000457268	0.0201103	101.548	145.539	85.1341	52.6218	56.5117	60.1136
ENSG00000175550	DRAP1	protein_coding	DR1 associated protein 1	-1.61369	0.000460268	0.0201566	28.6298	19.8776	14.4791	10.0213	6.36625	8.01298
ENSG00000101951	PAGE4	protein_coding	PAGE family member 4	-2.92904	0.000460714	0.0201566	2.42972	1.22509	0.844695	0.412521	0.240979	0.0709767
ENSG00000129988	LBP	protein_coding	lipopolysaccharide binding protein	-5.12531	0.00047377	0.0206208	0.0462568	1.38302	4.20823	0.0281419	0.0591818	0.0871555
ENSG00000163083	INHBB	protein_coding	inhibin subunit beta B	-0.868448	0.000476529	0.0207053	2.15918	3.011	3.239	1.73012	2.07187	1.5504
ENSG00000156427	FGF18	protein_coding	fibroblast growth factor 18	-2.02952	0.000480361	0.020836	1.16192	1.06381	1.70537	0.488398	0.513546	0.139316
ENSG00000150977	RILPL2	protein_coding	Rab interacting lysosomal protein like 2	-0.965618	0.00048133	0.0208422	25.8267	21.5339	22.8439	12.3414	13.1926	16.3417
ENSG00000146278	PNRC1	protein_coding	proline rich nuclear receptor coactivator 1	-1.16829	0.000491469	0.0211378	72.8788	98.5075	117.117	52.3717	36.8205	58.1585
ENSG00000125733	TRIP10	protein_coding	thyroid hormone receptor interactor 10	-0.793111	0.00049601	0.0212597	8.82096	11.1314	14.4506	8.10456	8.18315	6.68398
ENSG00000204435	CSNK2B	protein_coding	casein kinase 2 beta	-1.11833	0.00050293	0.0214833	0.791146	1.13391	0.856672	0.542333	0.556001	0.409404
ENSG00000182534	MXRA7	protein_coding	matrix remodeling associated 7	-0.7682	0.000505464	0.0215188	18.8773	22.0208	30.1653	17.3547	16.9636	13.9701
ENSG00000156234	CXCL13	protein_coding	C-X-C motif chemokine ligand 13	-5.09509	0.000507438	0.0215666	0.0588283	7.28245	7.16103	0.143161	0.075266	0.249395
ENSG00000150991	UBC	protein_coding	ubiquitin C	-1.14138	0.000511579	0.0217061	175.41	205.535	148.629	96.8678	74.7014	108.511
ENSG00000095303	PTGS1	protein_coding	prostaglandin-endoperoxide synthase 1	-1.9274	0.00051432	0.0217858	5.61915	9.20224	10.9497	1.34968	4.12681	2.35123
ENSG00000092841	MYL6	protein_coding	myosin light chain 6	-0.961734	0.000517612	0.0218886	92.5571	68.033	105.846	56.9894	46.1665	55.5214
ENSG00000162645	GBP2	protein_coding	guanylate binding protein 2	-1.89972	0.000518743	0.0218998	3.80427	12.2243	12.9989	2.75886	3.29717	2.83522
ENSG00000100345	MYH9	protein_coding	myosin heavy chain 9	-0.817933	0.000520075	0.0219194	180.994	145.483	196.45	99.5472	123.731	121.606
ENSG00000107372	ZFAND5	protein_coding	zinc finger AN1-type containing 5	-0.713111	0.000524017	0.0220238	43.2847	56.5531	46.6896	34.0794	39.2279	31.2208
ENSG00000111912	NCOA7	protein_coding	nuclear receptor coactivator 7	-2.14645	0.000528301	0.0221553	5.80675	23.2378	22.5971	4.56031	5.31771	3.51003
ENSG00000204220	PFDN6	protein_coding	prefoldin subunit 6	-1.40214	0.000535329	0.0224129	6.66086	4.01873	3.82786	2.17401	2.04821	2.26226
ENSG00000025708	TYMP	protein_coding	thymidine phosphorylase	-1.96114	0.000541233	0.0225453	3.025	9.42201	8.72865	1.95449	1.6201	2.6068
ENSG00000101187	SLCO4A1	protein_coding	solute carrier organic anion transporter family member 4A1	-2.34025	0.000549927	0.0227976	1.00473	1.09843	3.34725	0.244505	0.41947	0.538034
ENSG00000181001	OR52N1	protein_coding	olfactory receptor family 52 subfamily N member 1	-4.85658	0.000559656	0.0230665	0.0829259	0.904759	1.5726	0.0403606	0.0636582	0
ENSG00000131055	COX4I2	protein_coding	cytochrome c oxidase subunit 4I2	-2.74558	0.000569539	0.023305	0.883304	0.595709	1.85941	0.153539	0.161445	0.237756
ENSG00000185585	OLFML2A	protein_coding	olfactomedin like 2A	-0.979753	0.00057267	0.0233953	16.3701	11.8043	16.0073	9.22352	7.38548	9.46107
ENSG00000108774	RAB5C	protein_coding	RAB5C, member RAS oncogene family	-1.04017	0.000575176	0.0234597	7.25162	6.46801	5.39082	3.16456	3.73854	3.99232
ENSG00000198832	SELENOM	protein_coding	selenoprotein M	-1.45407	0.000583996	0.0237429	14.0256	15.3948	32.5322	7.78361	8.50634	9.43273
ENSG00000068400	GRIPAP1	protein_coding	GRIP1 associated protein 1	-0.666836	0.00058558	0.0237691	5.55921	5.14594	4.98865	4.00151	4.22333	3.3888
ENSG00000136732	GYPC	protein_coding	glycophorin C (Gerbich blood group)	-0.798583	0.00058711	0.0237699	11.5903	11.4107	10.0257	8.49578	6.76351	7.00758
ENSG00000005884	ITGA3	protein_coding	integrin subunit alpha 3	-1.09954	0.000589372	0.0238084	3.74639	4.79764	7.01853	2.40499	2.78226	3.12779
ENSG00000189058	APOD	protein_coding	apolipoprotein D	-2.4355	0.000608675	0.0243714	14.8421	16.1838	67.8063	6.24841	7.53163	6.68645
ENSG00000205220	PSMB10	protein_coding	proteasome 20S subunit beta 10	-1.65126	0.000609092	0.0243714	3.81597	5.41939	3.59233	1.45296	1.02958	2.22545
ENSG00000166825	ANPEP	protein_coding	alanyl aminopeptidase, membrane	-1.10297	0.000613805	0.0245212	7.03488	8.22261	5.14479	3.89823	3.54243	3.72745
ENSG00000117984	CTSD	protein_coding	cathepsin D	-0.863241	0.000618927	0.0246479	15.5442	22.1288	17.1738	10.8812	11.6595	12.536
ENSG00000167996	FTH1	protein_coding	ferritin heavy chain 1	-1.58062	0.000642136	0.0254121	580.062	574.703	338.811	205.282	138.916	241.803
ENSG00000171530	TBCA	protein_coding	tubulin folding cofactor A	-1.27891	0.000678438	0.0265223	20.3727	16.6516	13.2867	10.6214	7.26635	6.66576
ENSG00000141867	BRD4	protein_coding	bromodomain containing 4	-0.621723	0.00067858	0.0265223	13.3189	11.8293	12.4966	9.4994	9.17948	9.88389
ENSG00000124228	DDX27	protein_coding	DEAD-box helicase 27	-0.70999	0.000689721	0.0269161	7.59065	5.98879	7.83501	5.50172	4.8658	4.89977
ENSG00000161642	ZNF385A	protein_coding	zinc finger protein 385A	-0.989873	0.000700956	0.0272285	6.11499	6.42901	5.24056	3.63974	2.87882	3.92784
ENSG00000113070	HBEGF	protein_coding	heparin binding EGF like growth factor	-2.45073	0.0007032	0.0272738	6.80431	15.4613	6.15009	1.1165	3.72063	1.32992
ENSG00000163661	PTX3	protein_coding	pentraxin 3	-1.86041	0.000704468	0.0272811	1.05299	0.705112	0.574146	0.354387	0.200649	0.211065
ENSG00000166741	NNMT	protein_coding	nicotinamide N-methyltransferase	-3.13192	0.000714402	0.0275576	2.16249	16.938	30.7507	1.7212	2.4963	2.14447
ENSG00000135916	ITM2C	protein_coding	integral membrane protein 2C	-0.863462	0.000714875	0.0275576	47.5984	47.3147	43.095	31.3271	24.6368	32.5052
ENSG00000169020	ATP5ME	protein_coding	ATP synthase membrane subunit e	-2.81345	0.000716588	0.0275815	58.5133	15.4889	12.2445	7.10869	4.40371	3.45594
ENSG00000100290	BIK	protein_coding	BCL2 interacting killer	-1.60762	0.0007223	0.027717	1.24276	2.14188	1.30804	0.702067	0.511073	0.58539
ENSG00000166592	RRAD	protein_coding	RRAD, Ras related glycolysis inhibitor and calcium channel regulator	-3.02239	0.000725812	0.0278096	30.4508	8.35282	6.21584	1.0907	2.25998	3.27854
ENSG00000147065	MSN	protein_coding	moesin	-0.62998	0.000741332	0.0283613	54.6528	63.1561	74.8982	43.2266	49.7098	51.0691
ENSG00000105835	NAMPT	protein_coding	nicotinamide phosphoribosyltransferase	-2.17459	0.00074972	0.0286389	5.75736	26.9666	19.0724	3.74331	4.60236	4.79334
ENSG00000166441	RPL27A	protein_coding	ribosomal protein L27a	-1.55218	0.000770328	0.0293374	123.061	90.4006	70.4464	51.3589	26.9779	36.1884
ENSG00000165272	AQP3	protein_coding	aquaporin 3 (Gill blood group)	-2.33304	0.000782557	0.0296691	3.79898	1.94709	10.2372	1.19973	1.07599	1.29771
ENSG00000176928	GCNT4	protein_coding	glucosaminyl (N-acetyl) transferase 4	-1.02636	0.000785787	0.029747	1.67862	1.72338	1.85674	0.785572	1.35834	0.878554
ENSG00000243147	MRPL33	protein_coding	mitochondrial ribosomal protein L33	-1.43994	0.00080283	0.0300507	27.3038	18.8454	13.9095	10.2584	8.84781	7.2677
ENSG00000115963	RND3	protein_coding	Rho family GTPase 3	-2.50962	0.000804666	0.0300567	106.169	184.27	44.3632	22.3927	36.3178	11.9936
ENSG00000115008	IL1A	protein_coding	interleukin 1 alpha	-3.54253	0.000820933	0.0304395	1.04634	0.658617	0.187701	0.050926	0.133871	0.0197148
ENSG00000138433	CIR1	protein_coding	corepressor interacting with RBPJ, CIR1	-0.839246	0.000828323	0.0306237	7.65027	10.2273	10.143	7.4986	5.60765	5.13012
ENSG00000198964	SGMS1	protein_coding	sphingomyelin synthase 1	-0.769214	0.000833785	0.0307358	4.65925	5.30848	7.58683	4.17396	4.16187	3.56601
ENSG00000158716	DUSP23	protein_coding	dual specificity phosphatase 23	-1.29125	0.000840652	0.0309438	23.4269	36.2494	28.1868	17.1403	9.53385	14.9538
ENSG00000134339	SAA2	protein_coding	serum amyloid A2	-4.6344	0.000854873	0.0313088	0.11296	1.54055	1.80925	0.0916305	0.0722614	0
ENSG00000132326	PER2	protein_coding	period circadian regulator 2	-1.05132	0.000856752	0.0313088	5.42972	9.44644	9.53091	4.34219	5.41448	3.88851
ENSG00000248487	ABHD14A	protein_coding	abhydrolase domain containing 14A	-1.06335	0.000871702	0.0317155	0.869746	1.09865	0.909749	0.604731	0.54503	0.468213
ENSG00000188783	PRELP	protein_coding	proline and arginine rich end leucine rich repeat protein	-4.61432	0.000871729	0.0317155	0.578009	1.47373	24.7688	0.516349	0.159136	0.503176
ENSG00000161921	CXCL16	protein_coding	C-X-C motif chemokine ligand 16	-1.6582	0.000876432	0.031798	8.47813	17.3763	8.53967	2.99732	4.91115	4.79796
ENSG00000167281	RBFOX3	protein_coding	RNA binding fox-1 homolog 3	-6.88273	0.000879143	0.031826	0.00427523	0.0538207	1.45168	0.00520196	0	0.00805524
ENSG00000186407	CD300E	protein_coding	CD300e molecule	-3.42622	0.000886046	0.0319179	0.258608	1.9109	0.374587	0.136811	0.0431567	0.0953336
ENSG00000180447	GAS1	protein_coding	growth arrest specific 1	-1.81885	0.000894146	0.0320293	22.7353	15.0372	48.9771	7.52829	11.934	8.6357
ENSG00000204389	HSPA1A	protein_coding	heat shock protein family A (Hsp70) member 1A	-1.89678	0.000894805	0.0320293	41.3314	68.3372	24.7025	12.5193	11.1871	18.5094
ENSG00000140319	SRP14	protein_coding	signal recognition particle 14	-1.61189	0.000894941	0.0320293	108.853	69.8502	49.4344	33.52	23.7172	31.3144
ENSG00000136999	CCN3	protein_coding	cellular communication network factor 3	-1.449	0.000895472	0.0320293	3.1326	6.08144	7.57267	1.88617	2.39648	2.72298
ENSG00000163431	LMOD1	protein_coding	leiomodin 1	-3.2064	0.000901954	0.0321701	7.60768	13.0265	80.8338	3.44378	5.49971	3.25776
ENSG00000127533	F2RL3	protein_coding	F2R like thrombin or trypsin receptor 3	-2.24209	0.000904225	0.0322057	0.48109	0.81018	1.78443	0.231069	0.372549	0.143124
ENSG00000165389	SPTSSA	protein_coding	serine palmitoyltransferase small subunit A	-0.845644	0.000907269	0.0322687	14.2706	20.8929	25.0918	12.9651	13.937	11.8159
ENSG00000123358	NR4A1	protein_coding	nuclear receptor subfamily 4 group A member 1	-3.30687	0.000921893	0.0327427	100.446	59.0252	49.3471	3.61871	2.1098	18.4951
ENSG00000062038	CDH3	protein_coding	cadherin 3	-2.78599	0.00092525	0.0328159	0.785811	3.08969	6.87903	0.538337	0.844859	0.379482
ENSG00000116016	EPAS1	protein_coding	endothelial PAS domain protein 1	-1.61285	0.000931342	0.0329395	13.2516	29.2676	40.8064	8.65022	11.8213	10.5643
ENSG00000155926	SLA	protein_coding	Src like adaptor	-1.85388	0.000937731	0.033073	2.71028	8.10429	6.31745	1.27523	1.80948	2.33036
ENSG00000184678	H2BC21	protein_coding	H2B clustered histone 21	-2.68649	0.000952557	0.0335491	126.378	38.9729	22.6051	13.7878	9.50105	12.0708
ENSG00000019169	MARCO	protein_coding	macrophage receptor with collagenous structure	-5.69171	0.000994682	0.0347905	0.0411597	0.345439	1.79315	0	0.0263303	0.019388
ENSG00000179262	RAD23A	protein_coding	RAD23 homolog A, nucleotide excision repair protein	-0.831677	0.00101228	0.0352134	24.2948	21.7146	23.2094	15.7081	12.5944	16.955
ENSG00000106624	AEBP1	protein_coding	AE binding protein 1	-1.25947	0.00104311	0.0360359	30.7463	31.4359	62.5601	17.6569	24.1282	18.0305
ENSG00000099812	MISP	protein_coding	mitotic spindle positioning	-1.60213	0.00106894	0.0365781	5.41072	3.62569	2.99462	1.10301	2.21088	1.4011
ENSG00000160256	FAM207A	protein_coding	family with sequence similarity 207 member A	-1.00826	0.00108008	0.0368102	11.2759	8.0971	8.92396	6.27313	4.74458	5.48185
ENSG00000143158	MPC2	protein_coding	mitochondrial pyruvate carrier 2	-1.08671	0.00108209	0.0368289	12.8644	13.5126	9.20545	6.71677	5.7115	7.22035
ENSG00000159200	RCAN1	protein_coding	regulator of calcineurin 1	-2.03439	0.00108517	0.036884	21.0622	29.58	13.1018	3.90133	10.4145	4.23114
ENSG00000187514	PTMA	protein_coding	prothymosin alpha	-1.56393	0.00108879	0.0369575	327.949	202.139	148.289	101.7	76.6845	94.1015
ENSG00000189143	CLDN4	protein_coding	claudin 4	-1.60662	0.00109274	0.0369923	32.2296	19.5632	18.9567	6.21903	9.04462	11.9912
ENSG00000128283	CDC42EP1	protein_coding	CDC42 effector protein 1	-0.873438	0.00110589	0.0372379	13.8593	21.8616	23.4225	12.2129	14.0749	11.084
ENSG00000159921	GNE	protein_coding	glucosamine (UDP-N-acetyl)-2-epimerase/N-acetylmannosamine kinase	-0.660608	0.00113254	0.0380848	5.80954	7.59946	7.58256	4.56056	5.80979	5.05207
ENSG00000151176	PLBD2	protein_coding	phospholipase B domain containing 2	-0.633968	0.00114893	0.0384823	13.6234	13.0723	13.2746	9.15172	10.0128	10.8477
ENSG00000134827	TCN1	protein_coding	transcobalamin 1	-4.84828	0.00115645	0.0385982	0.140698	0.944662	8.54536	0.0342393	0.108007	0.212078
ENSG00000102032	RENBP	protein_coding	renin binding protein	-1.39239	0.00118795	0.0394239	1.031	1.49262	1.45318	0.426527	0.501253	0.796459
ENSG00000164733	CTSB	protein_coding	cathepsin B	-0.85814	0.00120461	0.0398718	58.9161	94.1901	77.0153	49.7709	45.9359	51.521
ENSG00000175826	CTDNEP1	protein_coding	CTD nuclear envelope phosphatase 1	-0.975095	0.00122137	0.0403407	20.0478	17.3529	14.465	11.8266	9.07568	10.1373
ENSG00000129451	KLK10	protein_coding	kallikrein related peptidase 10	-1.67525	0.00122785	0.0404271	1.15581	3.26453	1.69459	0.82488	0.725164	0.680544
ENSG00000132510	KDM6B	protein_coding	lysine demethylase 6B	-1.07928	0.00123098	0.0404271	23.9026	20.3673	14.7869	10.8804	11.0681	11.044
ENSG00000105185	PDCD5	protein_coding	programmed cell death 5	-0.974491	0.0012442	0.040703	11.7204	10.3641	10.7307	7.66048	7.49765	4.55093
ENSG00000144648	ACKR2	protein_coding	atypical chemokine receptor 2	-1.48636	0.00124758	0.0407135	0.711219	1.11108	1.46603	0.291598	0.474755	0.568067
ENSG00000197756	RPL37A	protein_coding	ribosomal protein L37a	-1.86415	0.00124774	0.0407135	146.321	69.0941	67.3159	43.0736	20.8442	28.5434
ENSG00000253368	TRNP1	protein_coding	TMF1 regulated nuclear protein 1	-1.86365	0.00125112	0.040771	2.04755	3.44582	7.3789	1.19379	1.74645	1.08504
ENSG00000181778	TMEM252	protein_coding	transmembrane protein 252	-3.67469	0.00126081	0.0409698	0.70293	0.596968	6.39064	0.122186	0.214129	0.315342
ENSG00000099985	OSM	protein_coding	oncostatin M	-3.71324	0.00126208	0.0409698	2.38358	5.10534	1.24713	0.169182	0.0254133	0.561384
ENSG00000019582	CD74	protein_coding	CD74 molecule	-1.74351	0.00129193	0.0415652	62.921	159.49	93.0534	34.421	25.4403	48.5075
ENSG00000164181	ELOVL7	protein_coding	ELOVL fatty acid elongase 7	-1.26711	0.0012948	0.0415961	1.21112	0.923141	1.98831	0.575644	0.702129	0.686367
ENSG00000075785	RAB7A	protein_coding	RAB7A, member RAS oncogene family	-0.715145	0.00129618	0.0415961	21.6268	21.3465	19.0958	15.3134	13.3019	15.5709
ENSG00000179674	ARL14	protein_coding	ADP ribosylation factor like GTPase 14	-5.93632	0.00130943	0.0418696	1.08061	0.893178	0.0419586	0.039844	0	0
ENSG00000113742	CPEB4	protein_coding	cytoplasmic polyadenylation element binding protein 4	-0.68791	0.00130967	0.0418696	5.41155	7.80557	7.47262	4.61266	5.26383	5.01056
ENSG00000171621	SPSB1	protein_coding	splA/ryanodine receptor domain and SOCS box containing 1	-1.3362	0.00132539	0.0421198	12.2182	12.4128	27.6407	7.85008	8.74826	7.08701
ENSG00000197958	RPL12	protein_coding	ribosomal protein L12	-1.18452	0.00132915	0.0421198	253.566	308.036	220.594	181.086	102.877	119.926
ENSG00000198910	L1CAM	protein_coding	L1 cell adhesion molecule	-3.08323	0.00133241	0.0421703	0.168396	1.09043	0.632438	0.0282619	0.0742927	0.147702
ENSG00000147168	IL2RG	protein_coding	interleukin 2 receptor subunit gamma	-3.46038	0.00135509	0.0426213	0.321158	1.25142	0.80343	0.11165	0	0.129667
ENSG00000153234	NR4A2	protein_coding	nuclear receptor subfamily 4 group A member 2	-1.69491	0.00139257	0.0434148	17.1905	11.9781	10.6859	4.21187	3.06605	7.06393
ENSG00000130255	RPL36	protein_coding	ribosomal protein L36	-2.07112	0.00139405	0.0434148	158.262	88.367	60.6814	45.1171	17.478	24.8814
ENSG00000170906	NDUFA3	protein_coding	NADH:ubiquinone oxidoreductase subunit A3	-1.73294	0.00139762	0.0434724	14.3938	7.74694	6.77423	4.8765	3.09837	2.44211
ENSG00000152284	TCF7L1	protein_coding	transcription factor 7 like 1	-0.821235	0.00140332	0.043596	6.13468	5.57635	6.05415	4.46247	3.14441	4.10121
ENSG00000132465	JCHAIN	protein_coding	joining chain of multimeric IgA and IgM	-5.44661	0.00140836	0.0436988	0.518743	220.288	13.4687	0.764072	1.60683	3.78099
ENSG00000001626	CFTR	protein_coding	CF transmembrane conductance regulator	-3.30275	0.00141649	0.0438974	0.577395	12.6759	6.05473	0.666395	0.852799	0.727939
ENSG00000115602	IL1RL1	protein_coding	interleukin 1 receptor like 1	-2.82418	0.00142254	0.043977	0.249759	1.91119	2.3249	0.339652	0.169172	0.207612
ENSG00000105617	LENG1	protein_coding	leukocyte receptor cluster member 1	-1.32547	0.00144839	0.0446263	5.19593	3.27057	3.25056	1.82229	1.56418	2.10197
ENSG00000122035	RASL11A	protein_coding	RAS like family 11 member A	-1.67957	0.00144884	0.0446263	0.917244	2.14399	2.70114	0.88111	0.535298	0.63672
ENSG00000177989	ODF3B	protein_coding	outer dense fiber of sperm tails 3B	-1.62107	0.0014797	0.0453009	6.5903	5.99924	6.83597	1.20919	2.67675	3.39995
ENSG00000118898	PPL	protein_coding	periplakin	-0.954059	0.00148196	0.0453153	4.32016	3.42216	4.50295	2.08798	2.27264	2.9595
ENSG00000101084	RAB5IF	protein_coding	RAB5 interacting factor	-1.75979	0.00149433	0.0456386	3.56422	2.56147	1.61822	1.16104	1.04129	0.555225
ENSG00000181826	RELL1	protein_coding	RELT like 1	-0.855242	0.00149637	0.0456455	5.32875	6.99837	7.71353	4.70445	3.4473	4.6238
ENSG00000111181	SLC6A12	protein_coding	solute carrier family 6 member 12	-2.93725	0.00149952	0.0456523	0.158771	0.433066	1.39357	0.0579563	0.0914106	0.134618
ENSG00000187720	THSD4	protein_coding	thrombospondin type 1 domain containing 4	-0.868315	0.00150791	0.0458318	9.06979	9.57367	12.9773	6.63836	5.54458	7.74855
ENSG00000153487	ING1	protein_coding	inhibitor of growth family member 1	-1.00334	0.00151865	0.0459673	6.67812	6.84601	4.69567	3.61611	3.2971	3.76567
ENSG00000169992	NLGN2	protein_coding	neuroligin 2	-0.745974	0.00152336	0.0459673	20.3626	18.7828	29.0715	17.2304	14.5848	15.2048
ENSG00000198467	TPM2	protein_coding	tropomyosin 2	-2.69781	0.00152556	0.0459673	40.4191	22.9404	182.406	14.9736	16.5081	11.0062
ENSG00000158859	ADAMTS4	protein_coding	ADAM metallopeptidase with thrombospondin type 1 motif 4	-1.78039	0.00154824	0.0465049	3.68688	8.24112	10.9864	1.95241	3.85514	1.86553
ENSG00000060491	OGFR	protein_coding	opioid growth factor receptor	-0.608902	0.00155486	0.0465332	9.32698	8.79593	8.75337	6.60828	6.66141	7.28991
ENSG00000157514	TSC22D3	protein_coding	TSC22 domain family member 3	-1.82143	0.00155491	0.0465332	7.5456	19.4182	22.14	4.18113	4.09048	7.42563
ENSG00000103888	CEMIP	protein_coding	cell migration inducing hyaluronidase 1	-3.03087	0.00155878	0.0465939	0.326775	2.74251	5.11678	0.276304	0.43934	0.401769
ENSG00000225921	NOL7	protein_coding	nucleolar protein 7	-0.837516	0.00158311	0.0472653	15.4267	12.7748	11.8281	9.71127	8.17817	8.44411
ENSG00000167664	TMIGD2	protein_coding	transmembrane and immunoglobulin domain containing 2	-1.82415	0.001594	0.0474839	1.17062	0.771935	2.22852	0.366268	0.427919	0.535657
ENSG00000196083	IL1RAP	protein_coding	interleukin 1 receptor accessory protein	-0.895444	0.00159794	0.0474839	1.35853	2.07268	1.79221	1.06202	0.96251	1.22136
ENSG00000174576	NPAS4	protein_coding	neuronal PAS domain protein 4	-4.30232	0.00161424	0.0477303	0.615655	0.529615	1.68817	0	0.157536	0.0116
ENSG00000147883	CDKN2B	protein_coding	cyclin dependent kinase inhibitor 2B	-2.04582	0.00161517	0.0477303	2.98631	2.96683	2.13634	0.500749	1.45809	0.387706
ENSG00000142534	RPS11	protein_coding	ribosomal protein S11	-1.48255	0.00161892	0.0477703	607.347	510.662	371.337	282.93	135.219	210.282
ENSG00000167182	SP2	protein_coding	Sp2 transcription factor	-0.841621	0.00163271	0.0480092	7.66072	6.38318	6.148	4.52669	3.94423	4.71673
ENSG00000136770	DNAJC1	protein_coding	DnaJ heat shock protein family (Hsp40) member C1	-0.691095	0.00167518	0.0490301	12.0017	14.3157	11.6857	10.3749	9.28251	7.95294
ENSG00000090238	YPEL3	protein_coding	yippee like 3	-1.45943	0.00168237	0.0491834	5.10864	6.58438	8.38218	3.09994	1.59582	3.6377
ENSG00000204936	CD177	protein_coding	CD177 molecule	-4.75689	0.00169136	0.0493893	0.0853058	0.357971	2.05495	0.0622784	0.0436567	0
ENSG00000125498	KIR2DL1	protein_coding	killer cell immunoglobulin like receptor, two Ig domains and long cytoplasmic tail 1	-3.14491	0.00170221	0.0495915	0.748392	0.340221	3.22845	0.121416	0.287252	0.14101
ENSG00000136819	C9orf78	protein_coding	chromosome 9 open reading frame 78	-0.841979	0.00171272	0.0498166	6.58098	5.98345	4.81553	3.96851	3.82334	3.62631
ENSG00000103534	TMC5	protein_coding	transmembrane channel like 5	-2.92689	0.00174369	0.0505092	1.08822	6.53584	13.0636	0.546195	1.20085	1.27508
ENSG00000171867	PRNP	protein_coding	prion protein	-0.640959	0.00177698	0.0510061	35.9635	40.4467	54.2822	30.3425	32.9111	33.4448
ENSG00000163106	HPGDS	protein_coding	hematopoietic prostaglandin D synthase	-1.51754	0.00181972	0.0518593	0.879777	0.7971	1.35788	0.60823	0.255819	0.357901
ENSG00000240403	KIR3DL2	protein_coding	killer cell immunoglobulin like receptor, three Ig domains and long cytoplasmic tail 2	-3.04471	0.00182688	0.0519664	0.224876	0.353871	1.26783	0.109449	0.0287711	0.105926
ENSG00000143110	C1orf162	protein_coding	chromosome 1 open reading frame 162	-0.943632	0.00184747	0.0523753	1.66214	2.84755	2.42286	1.35448	1.44373	1.37912
ENSG00000155307	SAMSN1	protein_coding	SAM domain, SH3 domain and nuclear localization signals 1	-2.21259	0.00187654	0.0529028	1.76652	7.60933	2.33654	0.84195	1.05195	1.05068
ENSG00000140285	FGF7	protein_coding	fibroblast growth factor 7	-2.55692	0.00188223	0.052926	1.6907	7.42774	8.21727	1.63157	0.439254	1.25714
ENSG00000196188	CTSE	protein_coding	cathepsin E	-2.5869	0.00188655	0.052926	0.296247	1.66582	1.19952	0.259534	0.0909658	0.245599
ENSG00000127528	KLF2	protein_coding	Kruppel like factor 2	-1.84356	0.00189303	0.0530131	12.2138	10.5678	23.9928	3.8246	3.14062	7.71322
ENSG00000005001	PRSS22	protein_coding	serine protease 22	-1.28583	0.00190169	0.0531969	2.72661	3.71485	3.31223	1.05562	2.31055	1.31771
ENSG00000135269	TES	protein_coding	testin LIM domain protein	-0.807011	0.00190939	0.0532657	29.0232	23.2872	32.8538	15.9481	22.6164	18.1257
ENSG00000104881	PPP1R13L	protein_coding	protein phosphatase 1 regulatory subunit 13 like	-0.771831	0.00192014	0.0534175	2.37574	2.24576	2.88279	1.6139	1.50367	1.95344
ENSG00000248333	CDK11B	protein_coding	cyclin dependent kinase 11B	-0.7728	0.00192485	0.0534704	5.5755	4.07284	4.83507	3.28167	3.52801	3.13332
ENSG00000257704	INAFM1	protein_coding	InaF motif containing 1	-0.815821	0.00192627	0.0534704	19.4193	18.3669	30.2332	14.569	15.0617	14.8821
ENSG00000162692	VCAM1	protein_coding	vascular cell adhesion molecule 1	-2.74979	0.00193364	0.0535669	1.85612	9.20904	1.97598	0.662258	0.437455	1.13726
ENSG00000170340	B3GNT2	protein_coding	UDP-GlcNAc:betaGal beta-1,3-N-acetylglucosaminyltransferase 2	-0.986138	0.00193398	0.0535669	15.4133	27.7085	19.3713	11.8203	13.3545	11.5859
ENSG00000119242	CCDC92	protein_coding	coiled-coil domain containing 92	-0.583273	0.00198989	0.0547305	3.83114	3.71208	4.02064	3.3806	3.213	2.45294
ENSG00000101000	PROCR	protein_coding	protein C receptor	-1.07781	0.0020404	0.0557812	7.51161	11.2203	16.3815	5.81079	6.9692	6.27987
ENSG00000143256	PFDN2	protein_coding	prefoldin subunit 2	-1.70087	0.00204409	0.0558218	34.7326	20.4648	13.5865	9.51091	10.0006	5.9551
ENSG00000102575	ACP5	protein_coding	acid phosphatase 5, tartrate resistant	-1.17051	0.00211178	0.057115	5.40811	10.5279	8.05988	5.19044	3.51512	3.67813
ENSG00000147813	NAPRT	protein_coding	nicotinate phosphoribosyltransferase	-1.27329	0.00211782	0.0571561	6.71004	8.52218	7.16807	3.62065	2.32232	4.75158
ENSG00000130332	LSM7	protein_coding	LSM7 homolog, U6 small nuclear RNA and mRNA degradation associated	-1.58504	0.00219667	0.0584115	32.2453	16.1786	13.6013	8.28566	9.51305	6.95764
ENSG00000122176	FMOD	protein_coding	fibromodulin	-0.98236	0.00222154	0.0590108	33.1108	34.7943	35.8484	22.9541	25.5955	13.2374
ENSG00000043039	BARX2	protein_coding	BARX homeobox 2	-2.77593	0.00227516	0.0599284	0.326245	1.00317	0.50452	0.0684421	0.0287864	0.201367
ENSG00000145147	SLIT2	protein_coding	slit guidance ligand 2	-1.60724	0.00228699	0.0600554	2.79946	3.35699	8.11244	1.4247	2.28369	1.62048
ENSG00000063169	BICRA	protein_coding	BRD4 interacting chromatin remodeling complex associated protein	-0.626597	0.00230314	0.0602825	4.4636	3.57681	4.82597	3.39364	3.09775	3.20683
ENSG00000165630	PRPF18	protein_coding	pre-mRNA processing factor 18	-0.802017	0.00230544	0.0602825	3.70819	2.80959	3.49027	2.31171	2.48931	1.94079
ENSG00000119986	AVPI1	protein_coding	arginine vasopressin induced 1	-1.3064	0.00232218	0.0603645	6.84558	4.28318	7.63084	4.10871	2.27796	2.45818
ENSG00000108018	SORCS1	protein_coding	sortilin related VPS10 domain containing receptor 1	-3.56622	0.00235872	0.061114	0.0832859	0.288333	1.98495	0.0912057	0.0905739	0.0392311
ENSG00000153292	ADGRF1	protein_coding	adhesion G protein-coupled receptor F1	-4.90345	0.00236775	0.0612853	0.0068173	0.121582	1.09191	0.0248852	0.0174444	0.00321123
ENSG00000100342	APOL1	protein_coding	apolipoprotein L1	-1.58166	0.00238048	0.0615517	20.7263	57.0992	34.4871	11.8075	13.1807	18.2034
ENSG00000122877	EGR2	protein_coding	early growth response 2	-3.09327	0.00246545	0.0631674	14.7733	13.3497	3.10387	0.796949	0.478848	2.98725
ENSG00000086967	MYBPC2	protein_coding	myosin binding protein C2	-4.05	0.00246917	0.0631988	0.0794475	1.00016	0.130885	0.0138099	0.0145209	0.0534615
ENSG00000135750	KCNK1	protein_coding	potassium two pore domain channel subfamily K member 1	-1.09309	0.0024879	0.0635496	4.77502	9.10228	6.63981	3.11619	4.08815	3.94603
ENSG00000155465	SLC7A7	protein_coding	solute carrier family 7 member 7	-1.50691	0.00249439	0.063651	0.913123	2.33876	2.43491	0.630601	0.757794	0.891237
ENSG00000115165	CYTIP	protein_coding	cytohesin 1 interacting protein	-2.0805	0.00250241	0.0636629	2.89378	10.2851	4.63491	1.1231	1.30859	2.39716
ENSG00000057149	SERPINB3	protein_coding	serpin family B member 3	-7.85619	0.00251402	0.0638939	0	4.66935	1.3941	0.0300872	0	0
ENSG00000125356	NDUFA1	protein_coding	NADH:ubiquinone oxidoreductase subunit A1	-1.70013	0.00252396	0.0640179	121.314	65.9482	47.6612	38.4277	23.3459	24.7467
ENSG00000184545	DUSP8	protein_coding	dual specificity phosphatase 8	-1.33918	0.00255681	0.06471	10.2119	12.7308	9.83554	4.41107	7.7521	3.15873
ENSG00000186891	TNFRSF18	protein_coding	TNF receptor superfamily member 18	-1.99921	0.00255892	0.06471	1.19554	1.08002	3.14891	0.525308	0.297422	0.688295
ENSG00000141448	GATA6	protein_coding	GATA binding protein 6	-2.45762	0.00256853	0.0648687	1.48882	2.27291	8.68428	0.486686	1.15143	0.889707
ENSG00000162949	CAPN13	protein_coding	calpain 13	-3.5596	0.0025956	0.065376	0.097575	1.01511	3.81332	0.178089	0.187259	0.0995841
ENSG00000140990	NDUFB10	protein_coding	NADH:ubiquinone oxidoreductase subunit B10	-1.31633	0.00273391	0.0680464	45.862	32.9553	25.9502	20.2967	12.2546	17.1294
ENSG00000182253	SYNM	protein_coding	synemin	-2.19304	0.00277296	0.0686131	0.781855	1.02529	4.056	0.469061	0.465426	0.496163
ENSG00000132481	TRIM47	protein_coding	tripartite motif containing 47	-1.33874	0.00284665	0.0699391	4.32159	9.74323	11.9175	3.59267	4.1726	3.97015
ENSG00000182326	C1S	protein_coding	complement C1s	-1.5094	0.00284867	0.0699391	30.9875	86.5063	99.289	29.5977	31.3139	26.2144
ENSG00000130402	ACTN4	protein_coding	actinin alpha 4	-0.736761	0.00287318	0.070404	72.3795	57.0923	91.1215	48.3972	51.8093	53.0739
ENSG00000147443	DOK2	protein_coding	docking protein 2	-0.968644	0.0029057	0.0710632	2.50236	3.12419	3.41838	1.384	1.71985	2.20157
ENSG00000172543	CTSW	protein_coding	cathepsin W	-2.20962	0.00293038	0.0715975	4.73659	7.90645	23.7386	4.45735	2.08968	2.30807
ENSG00000142185	TRPM2	protein_coding	transient receptor potential cation channel subfamily M member 2	-0.992179	0.00294219	0.0717069	0.829585	1.37856	1.3181	0.654099	0.594377	0.787791
ENSG00000161638	ITGA5	protein_coding	integrin subunit alpha 5	-0.930566	0.00294284	0.0717069	17.1113	18.7608	29.1411	11.5893	16.604	11.2405
ENSG00000272636	DOC2B	protein_coding	double C2 domain beta	-2.27926	0.00295166	0.0717868	0.620533	3.61813	4.53634	0.667618	0.718708	0.658437
ENSG00000178726	THBD	protein_coding	thrombomodulin	-1.59533	0.00295274	0.0717868	4.18959	13.0541	11.5131	2.96204	4.54484	3.43512
ENSG00000130844	ZNF331	protein_coding	zinc finger protein 331	-1.40675	0.00295516	0.0717868	4.79629	4.47092	11.7559	3.15746	3.18947	2.69645
ENSG00000120306	CYSTM1	protein_coding	cysteine rich transmembrane module containing 1	-0.942956	0.00297815	0.0721374	15.6381	12.8527	12.7275	7.85457	7.09576	10.0429
ENSG00000176788	BASP1	protein_coding	brain abundant membrane attached signal protein 1	-1.17073	0.00302275	0.0725734	73.6007	44.4048	46.8767	32.6917	23.6548	29.944
ENSG00000197405	C5AR1	protein_coding	complement C5a receptor 1	-2.08038	0.00302341	0.0725734	6.05228	15.0292	4.81725	1.49017	2.02239	3.58204
ENSG00000143226	FCGR2A	protein_coding	Fc fragment of IgG receptor IIa	-1.9115	0.00303055	0.0726412	2.90374	8.8366	3.94013	1.42085	1.08564	2.28819
ENSG00000103502	CDIPT	protein_coding	CDP-diacylglycerol--inositol 3-phosphatidyltransferase	-0.614956	0.00309643	0.0738512	16.0657	17.4145	19.0908	12.8098	11.9048	15.016
ENSG00000170382	LRRN2	protein_coding	leucine rich repeat neuronal 2	-1.34409	0.00315285	0.0750746	0.460249	0.693108	1.16996	0.334203	0.43689	0.279738
ENSG00000119655	NPC2	protein_coding	NPC intracellular cholesterol transporter 2	-1.16507	0.00318255	0.075558	28.7984	27.5385	15.9491	14.1913	12.5395	11.4954
ENSG00000023902	PLEKHO1	protein_coding	pleckstrin homology domain containing O1	-0.582387	0.00318653	0.075558	7.29701	7.14081	8.68095	6.477	6.78606	4.78088
ENSG00000144908	ALDH1L1	protein_coding	aldehyde dehydrogenase 1 family member L1	-2.25869	0.00319406	0.075558	0.307827	1.38217	2.27193	0.393282	0.267811	0.272599
ENSG00000068394	GPKOW	protein_coding	G-patch domain and KOW motifs	-0.722386	0.00323279	0.0759339	11.3033	11.7246	10.2428	8.73535	6.74228	8.08245
ENSG00000167705	RILP	protein_coding	Rab interacting lysosomal protein	-1.15789	0.00323627	0.0759339	1.36087	2.24682	2.34405	1.24868	0.742118	1.07188
ENSG00000164056	SPRY1	protein_coding	sprouty RTK signaling antagonist 1	-1.37962	0.00323698	0.0759339	31.9845	41.577	18.2329	12.0913	17.0472	12.6729
ENSG00000060558	GNA15	protein_coding	G protein subunit alpha 15	-1.90122	0.0032557	0.0763023	1.51788	5.62962	3.63445	0.932781	0.82388	1.53108
ENSG00000140044	JDP2	protein_coding	Jun dimerization protein 2	-1.09303	0.00329111	0.0765941	3.30445	4.08214	2.74787	1.40316	2.4245	1.75984
ENSG00000145990	GFOD1	protein_coding	glucose-fructose oxidoreductase domain containing 1	-1.43214	0.00329739	0.0765941	1.19684	1.5788	3.49733	0.797827	0.950087	0.889366
ENSG00000150594	ADRA2A	protein_coding	adrenoceptor alpha 2A	-0.842808	0.0032979	0.0765941	10.6312	9.0183	8.7701	5.57414	5.72193	7.19639
ENSG00000181617	FDCSP	protein_coding	follicular dendritic cell secreted protein	-5.11689	0.00331913	0.0770039	0.164559	3.53903	2.10856	0.20023	0	0
ENSG00000077150	NFKB2	protein_coding	nuclear factor kappa B subunit 2	-1.1885	0.00332852	0.0771072	7.70047	17.2371	11.9206	5.76344	6.03729	6.89176
ENSG00000169218	RSPO1	protein_coding	R-spondin 1	-1.85765	0.00332968	0.0771072	2.58114	3.08432	9.72744	1.83065	1.28916	1.65144
ENSG00000130755	GMFG	protein_coding	glia maturation factor gamma	-1.19226	0.00333496	0.0771588	4.22701	7.05051	5.57211	2.73816	2.101	3.63841
ENSG00000105849	POLR1F	protein_coding	RNA polymerase I subunit F	-0.70324	0.00336084	0.0776154	22.3555	22.1405	31.8918	18.9409	21.0104	14.5844
ENSG00000118263	KLF7	protein_coding	Kruppel like factor 7	-1.30564	0.00338198	0.0778904	6.3118	8.40488	16.5898	4.93516	5.68487	3.87686
ENSG00000157502	PWWP3B	protein_coding	PWWP domain containing 3B	-2.31441	0.00338808	0.0779597	4.5193	19.515	28.8792	3.44127	6.34163	2.37141
ENSG00000092051	JPH4	protein_coding	junctophilin 4	-1.15525	0.00340291	0.0781588	4.89268	3.87887	8.96475	2.90876	3.1197	3.09289
ENSG00000102007	PLP2	protein_coding	proteolipid protein 2	-1.09327	0.00343087	0.0785733	32.0052	26.7113	43.0435	15.8452	14.9618	23.8954
ENSG00000214290	COLCA2	protein_coding	colorectal cancer associated 2	-0.726606	0.00346749	0.0792105	2.19349	2.38717	1.99632	1.57145	1.62613	1.46776
ENSG00000232810	TNF	protein_coding	tumor necrosis factor	-1.97642	0.00349299	0.0795049	3.94926	3.45698	1.32149	0.857002	0.547114	1.20858
ENSG00000197506	SLC28A3	protein_coding	solute carrier family 28 member 3	-1.97692	0.00349478	0.0795049	0.468262	0.629138	1.6737	0.16993	0.241743	0.371488
ENSG00000133639	BTG1	protein_coding	BTG anti-proliferation factor 1	-1.23073	0.00352207	0.0800235	23.6476	46.4791	41.1622	19.5703	13.1032	21.7621
ENSG00000124875	CXCL6	protein_coding	C-X-C motif chemokine ligand 6	-7.68066	0.00356053	0.0806481	0	3.79862	0.662801	0.0251759	0	0
ENSG00000178764	ZHX2	protein_coding	zinc fingers and homeoboxes 2	-0.628331	0.00356232	0.0806481	9.50728	13.6831	11.7206	8.32723	9.38662	8.56374
ENSG00000138646	HERC5	protein_coding	HECT and RLD domain containing E3 ubiquitin protein ligase 5	-1.07625	0.00356875	0.0807215	1.78973	1.93334	3.46259	1.31524	1.1109	1.46071
ENSG00000198546	ZNF511	protein_coding	zinc finger protein 511	-1.01334	0.00361642	0.081363	1.78869	1.89582	1.51219	0.98724	1.32118	0.746999
ENSG00000101457	DNTTIP1	protein_coding	deoxynucleotidyltransferase terminal interacting protein 1	-0.737884	0.00362655	0.0815184	11.6268	11.2008	9.10105	7.29374	7.52458	7.65033
ENSG00000122140	MRPS2	protein_coding	mitochondrial ribosomal protein S2	-0.707915	0.00363651	0.0815971	11.2033	11.843	15.9137	9.69233	7.82435	9.97345
ENSG00000095752	IL11	protein_coding	interleukin 11	-3.02267	0.00367783	0.0822147	1.81257	0.347237	0.282742	0.0575343	0.141159	0.163335
ENSG00000160678	S100A1	protein_coding	S100 calcium binding protein A1	-2.69842	0.00368029	0.0822147	0.403983	0.248441	1.32088	0.0339003	0.160406	0.14436
ENSG00000156482	RPL30	protein_coding	ribosomal protein L30	-1.28045	0.00370254	0.0824931	104.226	78.744	59.2258	48.3962	28.4307	40.8718
ENSG00000126458	RRAS	protein_coding	RAS related	-1.32649	0.00374977	0.0829848	13.9421	27.5651	37.3979	11.6047	10.095	14.0367
ENSG00000153443	UBALD1	protein_coding	UBA like domain containing 1	-0.586498	0.0037554	0.0829848	5.79482	6.4615	8.46437	5.94968	5.41387	4.63977
ENSG00000172586	CHCHD1	protein_coding	coiled-coil-helix-coiled-coil-helix domain containing 1	-1.19192	0.00375742	0.0829848	12.1818	7.91265	6.89278	5.54108	4.11489	4.34382
ENSG00000171659	GPR34	protein_coding	G protein-coupled receptor 34	-0.964845	0.00386575	0.084565	3.57223	6.62146	6.4587	3.27993	3.7292	2.86983
ENSG00000164713	BRI3	protein_coding	brain protein I3	-0.594145	0.00390201	0.0852843	7.84392	9.94362	9.04041	7.52545	6.12648	7.01047
ENSG00000015285	WAS	protein_coding	WASP actin nucleation promoting factor	-1.61031	0.00393415	0.0859125	2.35986	5.32647	4.10044	1.00064	1.1894	2.20634
ENSG00000135821	GLUL	protein_coding	glutamate-ammonia ligase	-0.743789	0.00396572	0.0863039	19.7553	25.4236	30.9666	15.8734	16.507	19.9264
ENSG00000168264	IRF2BP2	protein_coding	interferon regulatory factor 2 binding protein 2	-0.701998	0.00397648	0.0863894	69.2525	84.255	67.1606	52.5624	47.7062	57.8167
ENSG00000105723	GSK3A	protein_coding	glycogen synthase kinase 3 alpha	-0.68232	0.00404254	0.0875596	4.53338	5.03158	4.00349	3.09113	3.31567	3.47993
ENSG00000124831	LRRFIP1	protein_coding	LRR binding FLII interacting protein 1	-0.737992	0.00404322	0.0875596	8.42398	8.83744	13.2695	6.54323	8.35504	6.28149
ENSG00000104856	RELB	protein_coding	RELB proto-oncogene, NF-kB subunit	-1.25978	0.00405701	0.0875951	9.15281	19.9235	11.2078	5.56842	7.93219	6.14401
ENSG00000167034	NKX3-1	protein_coding	NK3 homeobox 1	-1.11785	0.00408059	0.0878307	0.733963	0.93209	1.18795	0.376026	0.47776	0.642931
ENSG00000154319	FAM167A	protein_coding	family with sequence similarity 167 member A	-1.79602	0.00408103	0.0878307	0.376197	0.833174	1.51038	0.223786	0.406442	0.2599
ENSG00000164674	SYTL3	protein_coding	synaptotagmin like 3	-1.14351	0.00412796	0.0885393	3.77493	4.51067	6.53647	1.89758	2.38689	3.36407
ENSG00000242485	MRPL20	protein_coding	mitochondrial ribosomal protein L20	-1.09851	0.00418469	0.0893017	16.2766	10.1301	9.69496	6.73773	7.57257	5.70531
ENSG00000154589	LY96	protein_coding	lymphocyte antigen 96	-1.77678	0.00419651	0.0893488	3.09585	6.65403	3.09608	1.01064	1.15929	2.13406
ENSG00000139289	PHLDA1	protein_coding	pleckstrin homology like domain family A member 1	-1.33191	0.00425561	0.0902818	35.8062	45.3369	19.574	18.4486	15.2156	13.7862
ENSG00000117298	ECE1	protein_coding	endothelin converting enzyme 1	-0.613428	0.00428951	0.0905882	16.0046	19.6017	23.0237	13.7252	14.1659	16.3183
ENSG00000140564	FURIN	protein_coding	furin, paired basic amino acid cleaving enzyme	-0.74071	0.00429291	0.0905882	20.4664	24.2921	18.7115	14.9935	13.1851	16.1464
ENSG00000137077	CCL21	protein_coding	C-C motif chemokine ligand 21	-2.90836	0.0043269	0.0911821	2.11948	10.0768	30.3937	1.04254	2.01936	3.14379
ENSG00000162493	PDPN	protein_coding	podoplanin	-1.22691	0.00437786	0.0918733	9.59872	22.4809	16.3552	7.09354	10.081	6.87596
ENSG00000185262	UBALD2	protein_coding	UBA like domain containing 2	-1.0739	0.00439499	0.0919277	26.7837	25.0389	15.832	12.3573	11.7826	13.7369
ENSG00000084764	MAPRE3	protein_coding	microtubule associated protein RP/EB family member 3	-0.733128	0.00440541	0.0919944	5.65428	4.28408	5.75431	3.18516	4.15296	3.67177
ENSG00000146374	RSPO3	protein_coding	R-spondin 3	-2.69797	0.00443449	0.092448	0.842994	5.6814	13.693	1.23295	1.1548	1.08296
ENSG00000117069	ST6GALNAC5	protein_coding	ST6 N-acetylgalactosaminide alpha-2,6-sialyltransferase 5	-1.50984	0.00445296	0.0926802	0.390117	0.672364	1.21398	0.237341	0.383255	0.288768
ENSG00000176472	ZNF575	protein_coding	zinc finger protein 575	-1.12723	0.00445786	0.0927059	0.668117	0.65968	1.22538	0.382562	0.469303	0.481323
ENSG00000229117	RPL41	protein_coding	ribosomal protein L41	-2.16937	0.00453802	0.0938328	893.062	301.415	223.465	178.736	81.9798	119.438
ENSG00000167601	AXL	protein_coding	AXL receptor tyrosine kinase	-0.76099	0.00459596	0.0945669	28.1998	23.624	40.2948	22.3182	19.5754	20.8738
ENSG00000123349	PFDN5	protein_coding	prefoldin subunit 5	-1.00351	0.00463289	0.0950946	33.0077	35.4205	25.915	23.148	13.9445	18.1272
ENSG00000068323	TFE3	protein_coding	transcription factor binding to IGHM enhancer 3	-0.595038	0.00465242	0.0952517	12.7621	17.7356	17.484	11.9028	14.1844	10.8698
ENSG00000116604	MEF2D	protein_coding	myocyte enhancer factor 2D	-0.811226	0.00465514	0.0952517	12.9399	14.4536	23.2995	10.8605	10.816	11.483
ENSG00000164758	MED30	protein_coding	mediator complex subunit 30	-0.709768	0.00466314	0.0952517	7.5625	8.08743	7.47419	6.2772	4.53778	5.66095
ENSG00000105509	HAS1	protein_coding	hyaluronan synthase 1	-3.79733	0.00467541	0.0954251	0.0943014	1.10801	0.652495	0	0.120651	0.0355359
ENSG00000150347	ARID5B	protein_coding	AT-rich interaction domain 5B	-1.31918	0.00473078	0.096322	18.628	47.5162	52.8498	19.1717	17.4525	17.9168
ENSG00000162614	NEXN	protein_coding	nexilin F-actin binding protein	-2.95854	0.00473937	0.0964192	1.884	1.53726	15.6426	0.717821	1.47304	0.546809
ENSG00000104689	TNFRSF10A	protein_coding	TNF receptor superfamily member 10a	-0.658178	0.0047709	0.0968808	4.3983	5.49163	4.7488	3.26367	3.56086	3.95337
ENSG00000182578	CSF1R	protein_coding	colony stimulating factor 1 receptor	-1.24341	0.00478504	0.0968808	8.26814	19.2134	10.6993	5.61349	6.7098	6.43831
ENSG00000126432	PRDX5	protein_coding	peroxiredoxin 5	-1.47186	0.00482976	0.0975518	153.917	90.982	63.8953	47.6563	35.165	49.336
ENSG00000026559	KCNG1	protein_coding	potassium voltage-gated channel modifier subfamily G member 1	-1.63082	0.00494464	0.0990809	2.02667	6.89361	6.56206	2.09609	1.47599	2.12225
ENSG00000145649	GZMA	protein_coding	granzyme A	-2.48101	0.00495438	0.0991158	14.4623	16.6054	103.521	9.97372	7.41341	9.27547
ENSG00000167850	CD300C	protein_coding	CD300c molecule	-1.89771	0.00497382	0.0991158	0.443142	1.33657	1.91638	0.269601	0.460659	0.391385
ENSG00000204525	HLA-C	protein_coding	major histocompatibility complex, class I, C	-1.21445	0.00498428	0.099168	194.631	176.841	176.276	98.5591	55.382	119.706
ENSG00000016602	CLCA4	protein_coding	chloride channel accessory 4	-2.68004	0.00505623	0.0998921	0.857166	1.83701	0.172594	0.148996	0.250668	0.138432
ENSG00000071859	FAM50A	protein_coding	family with sequence similarity 50 member A	-0.618396	0.0050753	0.100112	12.0078	10.0118	10.4694	9.17699	7.91429	7.72856
ENSG00000132692	BCAN	protein_coding	brevican	-0.910312	0.00515122	0.101452	0.744088	1.31031	1.14639	0.679037	0.612	0.675958
ENSG00000162511	LAPTM5	protein_coding	lysosomal protein transmembrane 5	-1.58374	0.00516218	0.10151	18.0318	50.1934	24.5961	10.5964	9.45226	15.6817
ENSG00000176845	METRNL	protein_coding	meteorin like, glial cell differentiation regulator	-0.896787	0.00519819	0.102059	13.1719	16.5298	10.1945	7.84308	8.86444	8.46338
ENSG00000101132	PFDN4	protein_coding	prefoldin subunit 4	-0.93855	0.00523595	0.102482	9.29912	8.94258	6.76445	6.45301	4.77138	4.19776
ENSG00000152348	ATG10	protein_coding	autophagy related 10	-0.673624	0.00527267	0.103041	4.77519	5.77402	4.27114	3.66917	3.62006	3.59306
ENSG00000147465	STAR	protein_coding	steroidogenic acute regulatory protein	-1.97594	0.00529127	0.103325	0.494009	0.64782	2.14245	0.24275	0.291713	0.393798
ENSG00000066336	SPI1	protein_coding	Spi-1 proto-oncogene	-1.72103	0.0053137	0.103683	4.07609	8.44378	5.0638	1.33432	1.4295	3.33322
ENSG00000186174	BCL9L	protein_coding	BCL9 like	-0.740691	0.0053276	0.103874	11.597	11.2591	16.1883	8.96924	7.68402	10.2582
ENSG00000108175	ZMIZ1	protein_coding	zinc finger MIZ-type containing 1	-0.609053	0.00539306	0.104827	24.527	24.4726	37.1844	21.4059	23.0629	20.8209
ENSG00000100142	POLR2F	protein_coding	RNA polymerase II, I and III subunit F	-1.32949	0.00541132	0.10502	4.9449	2.52114	2.57766	1.96407	1.38707	1.40152
ENSG00000126861	OMG	protein_coding	oligodendrocyte myelin glycoprotein	-2.12117	0.00544801	0.105634	4.99427	1.92727	2.36805	0.401555	0.647421	1.44052
ENSG00000276966	H4C5	protein_coding	H4 clustered histone 5	-2.42424	0.00550552	0.106025	420.56	135.285	60.3405	64.8635	37.1886	38.0265
ENSG00000115935	WIPF1	protein_coding	WAS/WASL interacting protein family member 1	-0.750434	0.00550921	0.106025	8.00593	12.5109	12.9801	6.7908	8.73314	7.49866
ENSG00000091137	SLC26A4	protein_coding	solute carrier family 26 member 4	-3.40069	0.00554854	0.106515	0.0828076	3.66442	1.16715	0.174036	0.115577	0.241127
ENSG00000102970	CCL17	protein_coding	C-C motif chemokine ligand 17	-3.34129	0.00556284	0.106515	0.27188	1.2122	0.522556	0.165407	0	0.0640333
ENSG00000111229	ARPC3	protein_coding	actin related protein 2/3 complex subunit 3	-1.00483	0.00556414	0.106515	21.8507	18.3297	12.7752	10.6043	9.86583	10.6932
ENSG00000109445	ZNF330	protein_coding	zinc finger protein 330	-0.703313	0.00556414	0.106515	13.4983	15.1387	22.6277	13.427	12.1167	10.8036
ENSG00000236782	ZNF593OS	protein_coding	ZNF593 opposite strand	-1.27296	0.00561255	0.107036	0.631205	1.11076	0.70443	0.396403	0.31261	0.460373
ENSG00000164346	NSA2	protein_coding	NSA2 ribosome biogenesis factor	-0.805304	0.00563053	0.10722	11.4838	13.5467	11.1395	10.278	6.73682	7.22047
ENSG00000167604	NFKBID	protein_coding	NFKB inhibitor delta	-1.59721	0.00567274	0.107748	6.74451	3.26777	2.35077	1.62203	1.85753	1.42994
ENSG00000171860	C3AR1	protein_coding	complement C3a receptor 1	-1.49834	0.00567544	0.107748	1.62018	5.44158	3.42386	1.3682	1.40771	1.50356
ENSG00000180644	PRF1	protein_coding	perforin 1	-1.85121	0.00569805	0.108015	9.47111	11.5714	33.8082	4.24252	4.48241	8.21193
ENSG00000143314	MRPL24	protein_coding	mitochondrial ribosomal protein L24	-0.881825	0.00571806	0.108306	20.0463	14.7865	14.3906	12.1807	9.17579	10.0878
ENSG00000198846	TOX	protein_coding	thymocyte selection associated high mobility group box	-1.46431	0.00572986	0.108374	4.15258	4.49763	1.72497	1.49944	1.66939	1.31703
ENSG00000166173	LARP6	protein_coding	La ribonucleoprotein 6, translational regulator	-0.785975	0.00574382	0.108557	5.74752	6.1333	4.48107	3.90372	3.35576	3.8676
ENSG00000117114	ADGRL2	protein_coding	adhesion G protein-coupled receptor L2	-0.705282	0.00575813	0.108665	5.17134	6.23844	4.4772	3.72551	4.24397	3.47787
ENSG00000166562	SEC11C	protein_coding	SEC11 homolog C, signal peptidase complex subunit	-0.880201	0.00587817	0.110518	5.31972	5.84965	3.90071	3.69166	2.93753	3.01277
ENSG00000101335	MYL9	protein_coding	myosin light chain 9	-2.58961	0.00593835	0.111319	53.7387	34.6773	337.932	21.8568	28.9441	27.5436
ENSG00000180353	HCLS1	protein_coding	hematopoietic cell-specific Lyn substrate 1	-1.27663	0.00599233	0.111999	3.21563	7.85981	5.93624	2.60173	2.19491	3.26362
ENSG00000129538	RNASE1	protein_coding	ribonuclease A family member 1, pancreatic	-1.42774	0.00600533	0.112159	40.1826	49.9644	26.3681	20.5341	10.0228	20.1577
ENSG00000240972	MIF	protein_coding	macrophage migration inhibitory factor	-1.21736	0.00603936	0.112711	5.31953	6.00523	5.33437	3.58809	1.55352	3.15939
ENSG00000277972	CISD3	protein_coding	CDGSH iron sulfur domain 3	-0.652333	0.00604592	0.112716	4.98173	4.03329	4.35383	3.42612	3.10026	3.41788
ENSG00000140030	GPR65	protein_coding	G protein-coupled receptor 65	-0.898926	0.00604853	0.112716	1.31933	1.85527	1.33083	0.785583	0.957719	1.06662
ENSG00000135046	ANXA1	protein_coding	annexin A1	-0.978171	0.00609637	0.113343	41.9155	57.8249	36.0361	22.156	33.6657	25.1733
ENSG00000106772	PRUNE2	protein_coding	prune homolog 2 with BCH domain	-3.34341	0.00610459	0.113343	0.735925	3.10628	24.3773	0.608626	1.02983	1.37306
ENSG00000071082	RPL31	protein_coding	ribosomal protein L31	-1.20363	0.00616383	0.114024	96.0807	90.7102	61.3512	57.5586	29.9439	39.6366
ENSG00000173039	RELA	protein_coding	RELA proto-oncogene, NF-kB subunit	-0.600609	0.00617056	0.114047	15.2708	16.8153	14.8116	12.1929	10.7532	13.0898
ENSG00000164023	SGMS2	protein_coding	sphingomyelin synthase 2	-0.633208	0.00617859	0.114047	6.17522	5.38216	7.05543	3.9688	4.88753	5.06238
ENSG00000126368	NR1D1	protein_coding	nuclear receptor subfamily 1 group D member 1	-0.997008	0.0062214	0.11442	3.67526	4.14187	7.64999	3.30025	2.79257	2.78202
ENSG00000109743	BST1	protein_coding	bone marrow stromal cell antigen 1	-1.15851	0.00625681	0.114822	2.06258	3.41574	2.30308	1.66715	0.923618	1.45734
ENSG00000163347	CLDN1	protein_coding	claudin 1	-1.96762	0.00625692	0.114822	1.43102	4.93096	9.52592	1.64213	1.62248	1.31526
ENSG00000275700	AATF	protein_coding	apoptosis antagonizing transcription factor	-0.6314	0.0063415	0.115954	2.45165	2.26596	2.18919	1.71971	1.58167	1.90072
ENSG00000131981	LGALS3	protein_coding	galectin 3	-0.967404	0.00634726	0.115975	37.6601	64.6193	68.3251	36.9252	26.3509	36.9256
ENSG00000152315	KCNK13	protein_coding	potassium two pore domain channel subfamily K member 13	-2.30939	0.00637403	0.11638	0.350361	1.62499	0.378049	0.179498	0.165148	0.208465
ENSG00000162191	UBXN1	protein_coding	UBX domain protein 1	-0.943332	0.0063906	0.116417	27.3394	24.1692	18.8185	16.572	11.5173	14.9039
ENSG00000189013	KIR2DL4	protein_coding	killer cell immunoglobulin like receptor, two Ig domains and long cytoplasmic tail 4	-2.10623	0.00639833	0.116417	0.734501	0.821921	3.32539	0.53623	0.469867	0.276784
ENSG00000132704	FCRL2	protein_coding	Fc receptor like 2	-5.64035	0.00642396	0.116711	0.00834506	3.05537	0.22455	0.010154	0	0.0628939
ENSG00000171310	CHST11	protein_coding	carbohydrate sulfotransferase 11	-1.22444	0.00642448	0.116711	5.6175	14.4057	11.9383	5.02355	6.37193	4.43463
ENSG00000131370	SH3BP5	protein_coding	SH3 domain binding protein 5	-1.05201	0.00643377	0.116727	9.01611	14.9074	22.051	9.47959	8.4936	7.44296
ENSG00000164236	ANKRD33B	protein_coding	ankyrin repeat domain 33B	-2.10806	0.00643917	0.116727	1.6223	1.77247	8.74034	1.05346	1.10771	0.981942
ENSG00000169442	CD52	protein_coding	CD52 molecule	-1.94158	0.0064825	0.11735	3.97689	9.29237	6.42761	1.8696	0.751653	3.1931
ENSG00000181143	MUC16	protein_coding	mucin 16, cell surface associated	-0.849734	0.00652371	0.117674	10.5788	6.70327	10.9452	5.78037	5.83034	6.59297
ENSG00000146457	WTAP	protein_coding	WT1 associated protein	-0.663495	0.00656481	0.117989	15.4805	24.4295	19.8358	15.1042	15.0482	13.7468
ENSG00000102468	HTR2A	protein_coding	5-hydroxytryptamine receptor 2A	-3.99321	0.00658126	0.118117	0.0374994	0.243907	1.79705	0.0912561	0.0479774	0.00706551
ENSG00000241468	ATP5MF	protein_coding	ATP synthase membrane subunit f	-0.956995	0.00660762	0.118404	6.12332	6.56939	5.71316	3.35159	5.19751	2.65098
ENSG00000118849	RARRES1	protein_coding	retinoic acid receptor responder 1	-2.90677	0.00661127	0.118404	1.06095	16.128	28.3351	2.53124	2.82127	1.48946
ENSG00000166477	LEO1	protein_coding	LEO1 homolog, Paf1/RNA polymerase II complex component	-0.747576	0.00662678	0.118513	8.55013	7.6168	7.7934	6.87756	5.68349	4.24497
ENSG00000167476	JSRP1	protein_coding	junctional sarcoplasmic reticulum protein 1	-1.32026	0.00667614	0.118883	2.35939	5.31372	2.74583	1.60661	1.35701	1.87608
ENSG00000115306	SPTBN1	protein_coding	spectrin beta, non-erythrocytic 1	-0.816055	0.00668443	0.118883	28.2005	31.7971	46.9701	24.2768	19.2884	26.1517
ENSG00000067182	TNFRSF1A	protein_coding	TNF receptor superfamily member 1A	-0.727559	0.00668473	0.118883	22.4273	36.2651	38.9328	23.8264	22.1407	22.0617
ENSG00000108691	CCL2	protein_coding	C-C motif chemokine ligand 2	-2.96904	0.00669099	0.118905	3.01799	39.0859	5.41935	2.3533	1.44118	3.22362
ENSG00000184454	NCMAP	protein_coding	non-compact myelin associated protein	-1.24026	0.00674669	0.119475	1.77145	1.90111	1.40886	0.594604	1.30254	0.652195
ENSG00000177606	JUN	protein_coding	Jun proto-oncogene, AP-1 transcription factor subunit	-2.19611	0.00677753	0.119849	457.594	341.296	141.674	57.0702	38.7292	144.542
ENSG00000071282	LMCD1	protein_coding	LIM and cysteine rich domains 1	-2.20519	0.00678202	0.119849	2.16542	3.57192	15.2755	1.55357	2.1003	1.43638
ENSG00000134597	RBMX2	protein_coding	RNA binding motif protein X-linked 2	-0.73656	0.0067948	0.119991	6.90863	5.92851	5.20268	4.66397	3.97369	4.09636
ENSG00000138495	COX17	protein_coding	cytochrome c oxidase copper chaperone COX17	-0.968306	0.00683587	0.120536	7.33307	4.61116	5.40563	3.92381	3.87151	2.70508
ENSG00000261652	C15orf65	protein_coding	chromosome 15 open reading frame 65	-1.11797	0.0068495	0.120536	2.63241	2.19024	1.80282	1.27017	0.92909	1.36825
ENSG00000204839	MROH6	protein_coding	maestro heat like repeat family member 6	-1.27222	0.00689586	0.120847	0.522094	1.1165	0.681847	0.378717	0.295451	0.435104
ENSG00000140575	IQGAP1	protein_coding	IQ motif containing GTPase activating protein 1	-0.690209	0.00692871	0.121087	36.0468	38.02	57.5909	29.7076	30.261	33.8796
ENSG00000115523	GNLY	protein_coding	granulysin	-2.59649	0.00694248	0.12116	43.927	17.6426	192.287	18.5748	20.7542	8.05212
ENSG00000125534	PPDPF	protein_coding	pancreatic progenitor cell differentiation and proliferation factor	-1.41464	0.0069867	0.121764	148.033	70.6057	78.6872	51.3589	30.6173	49.6964
ENSG00000137094	DNAJB5	protein_coding	DnaJ heat shock protein family (Hsp40) member B5	-1.35658	0.00705996	0.122703	4.37068	6.02089	7.43652	2.0139	4.42771	1.68077
ENSG00000182899	RPL35A	protein_coding	ribosomal protein L35a	-1.42385	0.00709291	0.122954	156.432	102.156	74.1401	67.7463	33.6799	45.9509
ENSG00000253276	CCDC71L	protein_coding	coiled-coil domain containing 71 like	-1.40933	0.00714237	0.123382	3.96702	11.645	13.2686	4.2755	4.05879	4.07063
ENSG00000150457	LATS2	protein_coding	large tumor suppressor kinase 2	-0.931886	0.00714295	0.123382	13.0847	17.9002	13.0755	7.7958	12.1996	7.16232
ENSG00000168398	BDKRB2	protein_coding	bradykinin receptor B2	-1.58228	0.00718285	0.123902	5.02565	16.5868	16.5375	5.10213	6.30368	3.28807
ENSG00000172803	SNX32	protein_coding	sorting nexin 32	-0.699717	0.0071893	0.123902	1.86826	2.64066	2.17886	1.45651	1.61738	1.70736
ENSG00000160307	S100B	protein_coding	S100 calcium binding protein B	-2.64206	0.00719923	0.123902	0.163602	1.78987	1.13799	0.113752	0.179413	0.264217
ENSG00000077420	APBB1IP	protein_coding	amyloid beta precursor protein binding family B member 1 interacting protein	-1.63666	0.0072323	0.124157	1.76833	4.00983	4.85537	1.20279	0.744777	1.9039
ENSG00000101082	SLA2	protein_coding	Src like adaptor 2	-1.68573	0.00737145	0.125528	1.71181	4.82124	4.4066	1.25723	0.730042	1.85966
ENSG00000181009	OR52N5	protein_coding	olfactory receptor family 52 subfamily N member 5	-3.11883	0.00739363	0.125821	0.0756982	0.905315	1.49373	0.0552643	0.213069	0.0570512
ENSG00000187474	FPR3	protein_coding	formyl peptide receptor 3	-1.13472	0.00745254	0.126409	2.24792	5.46541	4.16484	2.14381	2.31249	1.81724
ENSG00000005075	POLR2J	protein_coding	RNA polymerase II subunit J	-0.947322	0.00746258	0.126409	9.78134	12.4836	7.42416	6.9363	6.29707	4.95958
ENSG00000167613	LAIR1	protein_coding	leukocyte associated immunoglobulin like receptor 1	-1.0931	0.00747768	0.126409	1.04595	2.47438	1.8428	1.03723	0.956818	0.916396
ENSG00000139714	MORN3	protein_coding	MORN repeat containing 3	-1.25647	0.00758963	0.127991	1.49966	0.68902	0.911696	0.50613	0.546196	0.484684
ENSG00000163545	NUAK2	protein_coding	NUAK family kinase 2	-1.88305	0.00759197	0.127991	9.47251	11.6742	2.9028	1.74175	2.72326	3.25998
ENSG00000127666	TICAM1	protein_coding	toll like receptor adaptor molecule 1	-0.988154	0.00760597	0.128141	8.16193	9.09048	6.14598	4.09494	3.98385	5.68914
ENSG00000171522	PTGER4	protein_coding	prostaglandin E receptor 4	-1.20635	0.00762071	0.128222	2.19145	3.54848	2.25861	1.26079	0.959992	1.78403
ENSG00000041515	MYO16	protein_coding	myosin XVI	-1.05104	0.00768739	0.129083	0.708595	1.21552	1.06132	0.605867	0.716696	0.365352
ENSG00000100644	HIF1A	protein_coding	hypoxia inducible factor 1 subunit alpha	-0.864267	0.0077282	0.129682	46.1016	85.3297	63.2509	42.2457	38.5289	43.2154
ENSG00000064932	SBNO2	protein_coding	strawberry notch homolog 2	-0.941891	0.00777863	0.130097	9.96165	18.8512	19.6783	9.16846	9.08498	10.7082
ENSG00000109846	CRYAB	protein_coding	crystallin alpha B	-2.41573	0.00779182	0.130203	1.47175	2.01828	12.0174	1.26408	1.20609	0.770282
ENSG00000109320	NFKB1	protein_coding	nuclear factor kappa B subunit 1	-0.685377	0.00780267	0.130203	15.5057	19.0522	13.9145	10.8388	12.0932	12.319
ENSG00000198258	UBL5	protein_coding	ubiquitin like 5	-1.33179	0.00780381	0.130203	33.8811	24.7891	15.1526	13.2187	8.78149	12.7469
ENSG00000136826	KLF4	protein_coding	Kruppel like factor 4	-1.43262	0.00787173	0.13056	26.2569	23.3134	41.8557	12.2297	7.16702	19.0788
ENSG00000127920	GNG11	protein_coding	G protein subunit gamma 11	-0.993437	0.00788661	0.13056	16.9173	16.3395	10.3905	9.74782	7.40556	8.70635
ENSG00000100739	BDKRB1	protein_coding	bradykinin receptor B1	-3.84078	0.00792711	0.130934	0.0177948	1.69881	1.04886	0.0216522	0.113835	0.083821
ENSG00000102882	MAPK3	protein_coding	mitogen-activated protein kinase 3	-0.827139	0.00814885	0.133291	10.2158	10.85	15.9497	9.29472	6.19663	8.50784
ENSG00000182117	NOP10	protein_coding	NOP10 ribonucleoprotein	-1.2649	0.00831927	0.135004	63.2723	46.4645	38.0832	29.9847	15.1252	27.2157
ENSG00000165591	FAAH2	protein_coding	fatty acid amide hydrolase 2	-0.889809	0.00835266	0.135312	2.44965	4.48082	4.39974	2.67494	2.19657	2.18942
ENSG00000143333	RGS16	protein_coding	regulator of G protein signaling 16	-1.45458	0.00836886	0.135488	3.57587	11.1806	5.34557	2.60207	2.87061	3.0385
ENSG00000105374	NKG7	protein_coding	natural killer cell granule protein 7	-1.11373	0.00838058	0.135591	22.4566	17.9816	40.6956	14.1641	12.0203	16.5794
ENSG00000105894	PTN	protein_coding	pleiotrophin	-1.63755	0.00839405	0.135681	16.1863	10.6198	37.0123	11.3357	7.05839	5.12381
ENSG00000112406	HECA	protein_coding	hdc homolog, cell cycle regulator	-0.64288	0.00840225	0.135681	11.2962	15.9054	15.8824	10.4701	9.56489	11.8252
ENSG00000124191	TOX2	protein_coding	TOX high mobility group box family member 2	-1.8993	0.00841634	0.135806	0.456669	1.7247	2.69169	0.412776	0.651045	0.417929
ENSG00000170323	FABP4	protein_coding	fatty acid binding protein 4	-3.55736	0.00847673	0.136448	0.123329	0.258764	1.42224	0.0750313	0	0.0871396
ENSG00000172159	FRMD3	protein_coding	FERM domain containing 3	-1.01705	0.0085293	0.137032	1.0087	0.696371	1.52598	0.55429	0.69107	0.594692
ENSG00000166337	TAF10	protein_coding	TATA-box binding protein associated factor 10	-0.947792	0.00856024	0.137115	1.27643	1.18691	2.34181	0.864807	1.0114	0.977036
ENSG00000235162	C12orf75	protein_coding	chromosome 12 open reading frame 75	-0.879898	0.00856362	0.137115	12.4606	13.2037	15.8056	6.38887	8.50257	11.0597
ENSG00000161011	SQSTM1	protein_coding	sequestosome 1	-0.69429	0.00859115	0.137328	33.4705	45.7737	32.0632	27.2165	25.88	27.2891
ENSG00000221983	UBA52	protein_coding	ubiquitin A-52 residue ribosomal protein fusion product 1	-1.06281	0.00861694	0.137653	61.775	54.6674	42.9939	37.082	20.593	31.9244
ENSG00000255112	CHMP1B	protein_coding	charged multivesicular body protein 1B	-0.716255	0.0086252	0.137698	26.52	28.6833	23.1536	20.0557	15.5491	20.1053
ENSG00000114115	RBP1	protein_coding	retinol binding protein 1	-0.948398	0.00863686	0.137797	29.433	20.2751	20.0272	15.1775	17.0515	10.6514
ENSG00000106819	ASPN	protein_coding	asporin	-2.99283	0.00866912	0.138051	0.871528	4.73287	26.5387	1.66345	1.5086	1.27183
ENSG00000082397	EPB41L3	protein_coding	erythrocyte membrane protein band 4.1 like 3	-1.06349	0.00872622	0.138482	5.27141	5.23621	3.7584	2.59257	3.69965	1.8183
ENSG00000110777	POU2AF1	protein_coding	POU class 2 homeobox associating factor 1	-2.87362	0.0087284	0.138482	0.355968	3.18373	0.448386	0.080753	0.254733	0.295564
ENSG00000184588	PDE4B	protein_coding	phosphodiesterase 4B	-1.37107	0.00877968	0.138937	4.1973	8.83141	3.33108	2.34077	2.93299	2.18194
ENSG00000105427	CNFN	protein_coding	cornifelin	-3.09583	0.00883438	0.139715	2.40999	0.650129	0.617605	0.167566	0	0.324345
ENSG00000186340	THBS2	protein_coding	thrombospondin 2	-1.57463	0.00886941	0.140164	13.6182	35.5811	46.9304	9.18423	10.1449	17.0175
ENSG00000104897	SF3A2	protein_coding	splicing factor 3a subunit 2	-0.690445	0.0088739	0.140164	17.8368	19.125	15.6051	14.0087	10.7426	13.3262
ENSG00000109787	KLF3	protein_coding	Kruppel like factor 3	-0.616376	0.00889433	0.140312	14.0511	18.4161	22.3256	14.207	12.4421	14.5293
ENSG00000164379	FOXQ1	protein_coding	forkhead box Q1	-1.7406	0.00896902	0.1407	0.571039	1.21477	1.42274	0.366712	0.608832	0.149435
ENSG00000173482	PTPRM	protein_coding	protein tyrosine phosphatase receptor type M	-0.814884	0.0089875	0.140815	6.9624	10.1891	14.1385	7.48076	7.00407	5.9888
ENSG00000090376	IRAK3	protein_coding	interleukin 1 receptor associated kinase 3	-1.52469	0.00902027	0.141154	1.26785	4.39702	4.56101	1.32002	1.6667	1.09181
ENSG00000116741	RGS2	protein_coding	regulator of G protein signaling 2	-2.6952	0.0090381	0.141258	11.1386	28.6088	44.4229	2.38593	1.138	10.722
ENSG00000136167	LCP1	protein_coding	lymphocyte cytosolic protein 1	-1.49552	0.00911689	0.141788	18.4853	53.9293	44.4099	12.5767	12.4582	22.0993
ENSG00000115386	REG1A	protein_coding	regenerating family member 1 alpha	-7.8314	0.00913772	0.141938	0	0.877874	2.30214	0	0	0
ENSG00000104946	TBC1D17	protein_coding	TBC1 domain family member 17	-0.580904	0.00915024	0.141938	5.58522	6.91366	8.67222	5.75705	4.9725	5.58851
ENSG00000162896	PIGR	protein_coding	polymeric immunoglobulin receptor	-2.2478	0.00915209	0.141938	29.8709	174.025	220.433	25.703	20.7886	52.8619
ENSG00000158234	FAIM	protein_coding	Fas apoptotic inhibitory molecule	-0.694956	0.00928396	0.143163	3.43106	3.13186	3.93149	2.90092	2.86462	1.83589
ENSG00000004799	PDK4	protein_coding	pyruvate dehydrogenase kinase 4	-1.65848	0.00929913	0.143218	8.17434	8.98483	25.9949	4.71318	3.48217	7.08834
ENSG00000166523	CLEC4E	protein_coding	C-type lectin domain family 4 member E	-3.10052	0.00929944	0.143218	1.08916	1.38612	3.63767	0.0434509	0.0685322	0.656016
ENSG00000197461	PDGFA	protein_coding	platelet derived growth factor subunit A	-1.60556	0.00937741	0.144116	1.86083	1.9735	6.63191	1.1754	1.40505	1.29324
ENSG00000175197	DDIT3	protein_coding	DNA damage inducible transcript 3	-0.817732	0.00939597	0.144116	4.77963	6.97926	5.46225	3.85094	4.71032	2.92074
ENSG00000159884	CCDC107	protein_coding	coiled-coil domain containing 107	-0.753717	0.00955829	0.145921	8.62123	6.88951	9.97173	5.49143	5.14494	6.81369
ENSG00000125753	VASP	protein_coding	vasodilator stimulated phosphoprotein	-0.621471	0.00963271	0.146426	21.4506	22.4284	29.4423	16.9261	16.897	21.1074
ENSG00000182718	ANXA2	protein_coding	annexin A2	-0.721043	0.0096409	0.146426	37.2823	34.5441	34.6685	27.1838	19.7975	28.2586
ENSG00000120688	WBP4	protein_coding	WW domain binding protein 4	-0.745522	0.0097317	0.147222	8.67871	8.58547	12.5473	6.81775	8.61612	5.26199
ENSG00000020633	RUNX3	protein_coding	RUNX family transcription factor 3	-1.62294	0.009774	0.147559	1.51789	4.23737	4.28545	0.813896	0.998437	1.86624
ENSG00000101882	NKAP	protein_coding	NFKB activating protein	-0.679696	0.00979796	0.147559	2.88973	3.29591	2.64481	2.56371	1.87945	2.01526
ENSG00000167641	PPP1R14A	protein_coding	protein phosphatase 1 regulatory inhibitor subunit 14A	-1.34729	0.0097989	0.147559	14.665	11.4848	27.1923	10.0082	4.86854	9.01737
ENSG00000102802	MEDAG	protein_coding	mesenteric estrogen dependent adipogenesis	-2.80405	0.00981816	0.147559	1.45359	5.59786	32.1348	2.08212	2.44828	1.66408
ENSG00000172209	GPR22	protein_coding	G protein-coupled receptor 22	-2.39955	0.00983095	0.147559	0.113741	0.381836	1.1805	0.110717	0.160075	0.0857229
ENSG00000105401	CDC37	protein_coding	cell division cycle 37, HSP90 cochaperone	-0.64464	0.00983721	0.147559	28.9998	22.5335	24.6421	18.8924	17.7348	20.3399
ENSG00000204569	PPP1R10	protein_coding	protein phosphatase 1 regulatory subunit 10	-0.702787	0.0098658	0.147638	29.7137	27.2223	23.289	19.6669	17.098	20.9525
ENSG00000105258	POLR2I	protein_coding	RNA polymerase II subunit I	-1.36914	0.00987205	0.147638	27.7683	14.0204	11.6065	9.75684	7.02946	7.869
ENSG00000204388	HSPA1B	protein_coding	heat shock protein family A (Hsp70) member 1B	-2.01218	0.00987889	0.147646	40.1802	73.1332	13.3439	11.1002	8.77528	17.0465
ENSG00000128335	APOL2	protein_coding	apolipoprotein L2	-0.820085	0.00993983	0.148032	9.02985	15.9007	11.8078	7.96612	7.47544	8.68143
ENSG00000266472	MRPS21	protein_coding	mitochondrial ribosomal protein S21	-0.733863	0.0101274	0.149684	25.5788	26.1553	20.6964	19.7561	14.4369	16.8867
ENSG00000235863	B3GALT4	protein_coding	beta-1,3-galactosyltransferase 4	-0.92673	0.0101687	0.150114	2.26663	1.81618	3.59039	1.34641	1.71258	1.5805
ENSG00000106211	HSPB1	protein_coding	heat shock protein family B (small) member 1	-1.27961	0.0101827	0.150125	249.329	142.992	331.739	105.566	82.519	153.35
ENSG00000139200	PIANP	protein_coding	PILR alpha associated neural protein	-0.881908	0.010192	0.150125	3.33096	2.59048	2.70258	1.75265	2.4188	1.36911
ENSG00000152137	HSPB8	protein_coding	heat shock protein family B (small) member 8	-1.12539	0.0102165	0.150293	14.8399	10.6591	27.1858	8.07458	9.62138	9.91619
ENSG00000168734	PKIG	protein_coding	cAMP-dependent protein kinase inhibitor gamma	-0.762249	0.0102863	0.150969	19.1363	27.9944	23.3358	14.0998	20.7166	13.7387
ENSG00000130066	SAT1	protein_coding	spermidine/spermine N1-acetyltransferase 1	-1.22122	0.0103493	0.151585	145.063	278.032	119.13	87.902	83.5725	100.645
ENSG00000188313	PLSCR1	protein_coding	phospholipid scramblase 1	-0.900693	0.0103702	0.151585	7.98001	15.7723	13.1841	6.88817	9.05043	7.0038
ENSG00000197930	ERO1A	protein_coding	endoplasmic reticulum oxidoreductase 1 alpha	-0.871661	0.0104409	0.15209	7.62105	14.3008	15.6114	7.65383	7.8977	8.0172
ENSG00000156587	UBE2L6	protein_coding	ubiquitin conjugating enzyme E2 L6	-0.732635	0.0104719	0.152224	19.467	28.7118	25.9144	17.46	14.4044	19.6509
ENSG00000189060	H1-0	protein_coding	H1.0 linker histone	-0.946119	0.0104741	0.152224	104.585	76.1858	95.1143	64.688	38.8364	63.1652
ENSG00000134851	TMEM165	protein_coding	transmembrane protein 165	-0.65905	0.0105112	0.152613	14.9421	22.9196	26.367	16.2355	16.2133	14.5112
ENSG00000197956	S100A6	protein_coding	S100 calcium binding protein A6	-1.32628	0.0105804	0.153328	100.937	129.924	302.06	81.8252	66.2946	91.8151
ENSG00000008513	ST3GAL1	protein_coding	ST3 beta-galactoside alpha-2,3-sialyltransferase 1	-1.15168	0.010588	0.15335	6.02241	12.0807	17.8347	6.20229	6.20441	6.02849
ENSG00000026508	CD44	protein_coding	CD44 molecule (Indian blood group)	-1.38438	0.010627	0.153564	41.9981	41.3827	117.436	25.6949	37.2543	24.6699
ENSG00000124813	RUNX2	protein_coding	RUNX family transcription factor 2	-1.23253	0.0106407	0.153582	1.42724	2.93513	1.38645	0.8401	1.23274	0.805779
ENSG00000111348	ARHGDIB	protein_coding	Rho GDP dissociation inhibitor beta	-1.00684	0.0106582	0.153582	19.8851	38.3393	28.5255	15.6441	13.8314	20.2913
ENSG00000156804	FBXO32	protein_coding	F-box protein 32	-2.74057	0.0106736	0.1536	2.63701	12.9999	52.929	4.88934	2.01554	4.34481
ENSG00000178951	ZBTB7A	protein_coding	zinc finger and BTB domain containing 7A	-0.637543	0.0106842	0.1536	9.44386	10.3147	12.2051	7.51334	6.84256	9.34529
ENSG00000137648	TMPRSS4	protein_coding	transmembrane serine protease 4	-1.31952	0.0107408	0.154151	1.55718	2.39477	3.71872	1.24422	0.711142	1.52295
ENSG00000168899	VAMP5	protein_coding	vesicle associated membrane protein 5	-0.756622	0.0108425	0.155082	15.9754	18.1048	16.91	13.7824	8.74991	12.5334
ENSG00000114013	CD86	protein_coding	CD86 molecule	-1.31606	0.0108692	0.155114	1.17896	3.11784	1.63654	1.00118	0.754193	1.00655
ENSG00000164107	HAND2	protein_coding	heart and neural crest derivatives expressed 2	-1.66441	0.0108693	0.155114	38.9507	22.3065	106.998	20.8516	20.1107	19.0928
ENSG00000176182	MYPOP	protein_coding	Myb related transcription factor, partner of profilin	-0.892689	0.0109315	0.155827	3.60649	3.24634	3.79391	2.68172	1.50959	2.45383
ENSG00000154262	ABCA6	protein_coding	ATP binding cassette subfamily A member 6	-2.29184	0.0109521	0.156031	0.214654	1.06652	2.66641	0.380893	0.282261	0.238734
ENSG00000181773	GPR3	protein_coding	G protein-coupled receptor 3	-1.8554	0.0109821	0.156371	1.20485	0.93245	0.354321	0.288398	0.40433	0.148862
ENSG00000160633	SAFB	protein_coding	scaffold attachment factor B	-0.878994	0.0111909	0.158807	16.5694	11.2842	11.5226	9.77396	9.07987	6.51065
ENSG00000163359	COL6A3	protein_coding	collagen type VI alpha 3 chain	-0.598948	0.0111995	0.158841	86.1371	75.7404	114.081	63.2725	81.5572	66.5332
ENSG00000168140	VASN	protein_coding	vasorin	-0.619777	0.0112604	0.159346	23.4729	21.197	30.0385	16.1044	22.5717	17.7924
ENSG00000064886	CHI3L2	protein_coding	chitinase 3 like 2	-3.8415	0.0112929	0.159628	0.0384303	0.913842	1.77273	0.0155869	0.0163895	0.168955
ENSG00000183908	LRRC55	protein_coding	leucine rich repeat containing 55	-2.7439	0.011395	0.160981	0.132636	1.858	1.09969	0.34176	0.0798571	0.110253
ENSG00000182950	ODF3L1	protein_coding	outer dense fiber of sperm tails 3 like 1	-1.94057	0.0114275	0.16126	0.484736	0.821467	1.00334	0.22685	0.0477062	0.386406
ENSG00000136634	IL10	protein_coding	interleukin 10	-2.46412	0.0115393	0.162284	0.380485	1.00434	0.157268	0.0896056	0.0471097	0.185006
ENSG00000166401	SERPINB8	protein_coding	serpin family B member 8	-1.16497	0.0115981	0.16267	0.673708	1.59024	1.12598	0.525707	0.768264	0.469118
ENSG00000010818	HIVEP2	protein_coding	HIVEP zinc finger 2	-0.683743	0.0116391	0.162858	10.4464	15.73	10.9286	9.12458	9.34605	8.5314
ENSG00000130775	THEMIS2	protein_coding	thymocyte selection associated family member 2	-1.51835	0.0116437	0.162858	2.52105	7.84812	4.40074	1.37817	1.84647	2.69343
ENSG00000138356	AOX1	protein_coding	aldehyde oxidase 1	-3.40333	0.0117788	0.163868	0.179448	0.548397	9.1374	0.360747	0.329411	0.32341
ENSG00000129244	ATP1B2	protein_coding	ATPase Na+/K+ transporting subunit beta 2	-0.826603	0.0117957	0.163985	2.10803	3.32363	3.10705	2.19432	1.44986	1.91706
ENSG00000198242	RPL23A	protein_coding	ribosomal protein L23a	-1.20007	0.0118417	0.164249	261.369	210.91	163.926	148.876	68.0365	109.389
ENSG00000198814	GK	protein_coding	glycerol kinase	-1.00706	0.0119184	0.164897	1.91968	4.22589	3.19568	1.53167	2.0635	1.78626
ENSG00000198502	HLA-DRB5	protein_coding	major histocompatibility complex, class II, DR beta 5	-1.81273	0.011933	0.164897	24.4139	116.37	55.5557	30.4045	13.9977	20.2641
ENSG00000105855	ITGB8	protein_coding	integrin subunit beta 8	-1.04909	0.0119461	0.164912	15.2757	24.9161	38.5508	14.263	17.7695	11.6649
ENSG00000125384	PTGER2	protein_coding	prostaglandin E receptor 2	-1.98199	0.0119748	0.165023	1.98632	1.88621	8.46923	1.0626	0.744874	1.64544
ENSG00000204385	SLC44A4	protein_coding	solute carrier family 44 member 4	-1.18618	0.0120155	0.165405	9.70977	11.619	14.4322	3.64345	5.54621	8.75791
ENSG00000134955	SLC37A2	protein_coding	solute carrier family 37 member 2	-0.580371	0.012035	0.165582	1.1318	1.22227	1.12605	0.882985	1.08177	0.77146
ENSG00000174514	MFSD4A	protein_coding	major facilitator superfamily domain containing 4A	-3.08548	0.0120606	0.165702	0.138511	0.56594	4.51172	0.221757	0.139905	0.302184
ENSG00000120738	EGR1	protein_coding	early growth response 1	-2.71015	0.0120633	0.165702	568.5	350.747	113.048	30.3864	16.9567	136.711
ENSG00000102409	BEX4	protein_coding	brain expressed X-linked 4	-0.626685	0.012073	0.165745	16.4076	13.2641	13.4387	12.3308	10.6196	9.88056
ENSG00000198223	CSF2RA	protein_coding	colony stimulating factor 2 receptor subunit alpha	-0.87809	0.0122877	0.167539	1.11309	2.02328	2.03347	1.03254	1.00111	1.19398
ENSG00000169385	RNASE2	protein_coding	ribonuclease A family member 2	-2.90706	0.0124667	0.169585	0.234496	1.47603	1.20188	0.142664	0	0.276144
ENSG00000109536	FRG1	protein_coding	FSHD region gene 1	-0.876772	0.0124818	0.169608	11.079	9.82204	8.46425	8.10098	6.35529	4.48363
ENSG00000115896	PLCL1	protein_coding	phospholipase C like 1 (inactive)	-2.41283	0.0125406	0.169958	0.873081	3.0313	12.3924	1.46071	1.0306	0.905746
ENSG00000117133	RPF1	protein_coding	ribosome production factor 1 homolog	-0.685681	0.0127103	0.171596	10.1192	10.5965	9.94306	9.08313	5.87198	7.29309
ENSG00000185561	TLCD2	protein_coding	TLC domain containing 2	-0.834392	0.0127531	0.171909	1.07604	1.49761	1.72806	0.829214	0.789308	1.14212
ENSG00000106665	CLIP2	protein_coding	CAP-Gly domain containing linker protein 2	-0.602845	0.0128633	0.172715	9.13438	11.1198	8.31619	7.13802	8.3037	6.64272
ENSG00000147010	SH3KBP1	protein_coding	SH3 domain containing kinase binding protein 1	-0.63223	0.0128795	0.172783	6.48812	9.61964	7.74242	5.90312	5.5901	6.37391
ENSG00000108298	RPL19	protein_coding	ribosomal protein L19	-0.958081	0.012929	0.173356	174.162	184.745	142.9	127.704	68.4554	106.05
ENSG00000189129	PLAC9	protein_coding	placenta associated 9	-1.40071	0.0129903	0.174085	2.79126	2.60687	6.84781	2.31944	1.17588	1.76376
ENSG00000153531	ADPRHL1	protein_coding	ADP-ribosylhydrolase like 1	-1.24557	0.0130977	0.174969	1.35678	0.942234	2.82568	0.71616	0.929069	0.82093
ENSG00000131386	GALNT15	protein_coding	polypeptide N-acetylgalactosaminyltransferase 15	-3.43451	0.013197	0.175737	0.0659417	0.179863	2.839	0.120354	0.151861	0.0434858
ENSG00000160326	SLC2A6	protein_coding	solute carrier family 2 member 6	-1.23612	0.0133873	0.17771	0.872636	2.47051	1.65424	0.698167	0.932938	0.822096
ENSG00000163659	TIPARP	protein_coding	TCDD inducible poly(ADP-ribose) polymerase	-0.706526	0.0134569	0.178264	19.6449	15.8674	19.0535	15.0118	10.2381	13.7022
ENSG00000106554	CHCHD3	protein_coding	coiled-coil-helix-coiled-coil-helix domain containing 3	-0.617789	0.0134625	0.178264	15.5638	14.1704	11.8961	10.2778	11.4056	10.2312
ENSG00000187416	LHFPL3	protein_coding	LHFPL tetraspan subfamily member 3	-3.73213	0.0135127	0.178624	0.0375083	0.236095	4.00508	0.167342	0.12797	0.0588932
ENSG00000169413	RNASE6	protein_coding	ribonuclease A family member k6	-1.23083	0.0135791	0.179149	4.75105	10.3357	6.08772	2.61663	3.26324	4.523
ENSG00000143862	ARL8A	protein_coding	ADP ribosylation factor like GTPase 8A	-0.587756	0.0136217	0.179503	18.914	17.8021	14.8151	13.6784	13.9452	12.7046
ENSG00000091879	ANGPT2	protein_coding	angiopoietin 2	-0.928846	0.0137458	0.180667	2.4416	3.65641	2.428	2.32831	1.58974	1.34617
ENSG00000136942	RPL35	protein_coding	ribosomal protein L35	-1.19356	0.0138033	0.181046	242.394	183.672	140.972	128.816	61.884	101.704
ENSG00000185633	NDUFA4L2	protein_coding	NDUFA4 mitochondrial complex associated like 2	-1.07207	0.0138771	0.181262	1.54938	0.931069	2.00456	0.658917	0.827564	0.963649
ENSG00000128340	RAC2	protein_coding	Rac family small GTPase 2	-1.54374	0.0139125	0.181595	4.36648	12.6542	11.8116	3.33843	2.31168	5.53207
ENSG00000254087	LYN	protein_coding	LYN proto-oncogene, Src family tyrosine kinase	-0.667299	0.0139169	0.181595	6.93673	10.6751	9.76576	5.65748	7.29799	7.00591
ENSG00000188112	C6orf132	protein_coding	chromosome 6 open reading frame 132	-0.731602	0.0140174	0.182154	3.04927	3.17308	2.99154	1.78392	1.99399	2.65794
ENSG00000148175	STOM	protein_coding	stomatin	-1.12551	0.0140679	0.182311	27.4974	53.8875	81.0846	25.9283	28.445	30.2928
ENSG00000170458	CD14	protein_coding	CD14 molecule	-1.35562	0.0142181	0.183537	21.7962	53.4704	20.8396	12.1541	14.6805	16.9627
ENSG00000034677	RNF19A	protein_coding	ring finger protein 19A, RBR E3 ubiquitin protein ligase	-0.739464	0.0142962	0.18392	16.6183	26.6655	30.2863	19.1236	18.0965	13.7804
ENSG00000125999	BPIFB1	protein_coding	BPI fold containing family B member 1	-3.81944	0.014323	0.183929	0.0419993	0.205617	2.4217	0.0340689	0.0179116	0.145078
ENSG00000183813	CCR4	protein_coding	C-C motif chemokine receptor 4	-2.31197	0.0143325	0.183929	0.572093	4.14265	0.697289	0.45841	0.339195	0.473233
ENSG00000127954	STEAP4	protein_coding	STEAP4 metalloreductase	-2.33206	0.0143433	0.183929	0.36025	2.27153	3.49569	0.34702	0.230455	0.763618
ENSG00000105329	TGFB1	protein_coding	transforming growth factor beta 1	-0.766482	0.0143955	0.18432	30.5836	30.5924	22.4193	19.5271	16.7933	21.2834
ENSG00000115590	IL1R2	protein_coding	interleukin 1 receptor type 2	-1.61059	0.014521	0.185364	1.77002	2.66555	1.42665	0.468952	0.456572	1.27753
ENSG00000183696	UPP1	protein_coding	uridine phosphorylase 1	-0.850944	0.014544	0.185473	2.23949	4.0317	3.47181	1.81663	2.64121	1.82327
ENSG00000126524	SBDS	protein_coding	SBDS ribosome maturation factor	-0.677431	0.0146202	0.186255	19.9356	26.1813	36.582	19.9446	22.3571	17.3666
ENSG00000087510	TFAP2C	protein_coding	transcription factor AP-2 gamma	-1.42219	0.0146468	0.186289	9.87368	20.333	17.067	5.15129	11.6428	3.86914
ENSG00000110077	MS4A6A	protein_coding	membrane spanning 4-domains A6A	-1.01251	0.0146739	0.186375	3.14268	7.28836	5.39188	2.75914	3.65085	2.69543
ENSG00000127507	ADGRE2	protein_coding	adhesion G protein-coupled receptor E2	-1.71069	0.0147453	0.186813	0.410273	1.97271	2.22171	0.445721	0.587401	0.561362
ENSG00000118407	FILIP1	protein_coding	filamin A interacting protein 1	-2.48461	0.0147564	0.18686	0.546216	0.913876	6.76359	0.527111	0.445811	0.634354
ENSG00000179388	EGR3	protein_coding	early growth response 3	-2.82258	0.0148807	0.188057	42.8215	28.2948	5.30852	2.04089	1.14809	9.45725
ENSG00000145335	SNCA	protein_coding	synuclein alpha	-1.35801	0.0149294	0.188391	1.14337	0.963872	2.77312	0.753573	0.522445	0.871976
ENSG00000182118	FAM89A	protein_coding	family with sequence similarity 89 member A	-0.872929	0.014962	0.188707	1.80997	2.76526	3.39999	1.58225	2.15834	1.30783
ENSG00000125691	RPL23	protein_coding	ribosomal protein L23	-1.02119	0.0150188	0.189141	108.629	90.9242	73.5019	70.9806	36.8832	50.62
ENSG00000008517	IL32	protein_coding	interleukin 32	-1.43485	0.0150517	0.189348	17.5467	29.2815	8.30904	8.48246	8.34705	7.37301
ENSG00000118729	CASQ2	protein_coding	calsequestrin 2	-3.58117	0.0151426	0.189756	0.298354	0.0823679	2.85715	0.0573202	0.0200905	0.207108
ENSG00000148572	NRBF2	protein_coding	nuclear receptor binding factor 2	-0.616734	0.0151864	0.190027	8.08216	12.2058	11.4087	9.05063	7.2156	7.69774
ENSG00000146938	NLGN4X	protein_coding	neuroligin 4 X-linked	-1.02714	0.0152277	0.190027	5.41305	10.8634	13.0286	5.41274	6.86748	4.29773
ENSG00000198286	CARD11	protein_coding	caspase recruitment domain family member 11	-0.889352	0.0152319	0.190027	1.43191	2.57381	3.22544	1.47596	1.48194	1.51223
ENSG00000087245	MMP2	protein_coding	matrix metallopeptidase 2	-0.833374	0.0154053	0.191811	63.2691	111.314	132.488	59.9588	67.7624	69.8966
ENSG00000005059	MCUB	protein_coding	mitochondrial calcium uniporter dominant negative subunit beta	-0.801936	0.0154272	0.19199	1.92346	2.2919	3.63607	1.73363	1.53427	1.87918
ENSG00000153714	LURAP1L	protein_coding	leucine rich adaptor protein 1 like	-0.886485	0.0155103	0.192834	1.21307	1.44615	1.94295	0.788331	1.34038	0.766204
ENSG00000118985	ELL2	protein_coding	elongation factor for RNA polymerase II 2	-1.26253	0.0155439	0.192967	6.62712	11.2135	11.2917	3.17922	7.77229	3.21116
ENSG00000223865	HLA-DPB1	protein_coding	major histocompatibility complex, class II, DP beta 1	-1.07742	0.0156527	0.193755	9.99864	21.9285	15.0695	7.55336	7.30111	10.7902
ENSG00000141480	ARRB2	protein_coding	arrestin beta 2	-0.792662	0.0156534	0.193755	3.99825	6.29174	5.45284	3.02253	3.20348	4.25151
ENSG00000104419	NDRG1	protein_coding	N-myc downstream regulated 1	-1.5993	0.0156796	0.193912	5.39134	9.4229	26.3844	5.70845	4.40504	5.13542
ENSG00000266524	GDF10	protein_coding	growth differentiation factor 10	-2.42311	0.0157459	0.194453	0.173441	0.479697	2.22238	0.153482	0.26225	0.17825
ENSG00000176386	CDC26	protein_coding	cell division cycle 26	-0.832172	0.0158528	0.195268	11.1815	8.33569	8.33842	7.78696	5.19794	5.45325
ENSG00000124172	ATP5F1E	protein_coding	ATP synthase F1 subunit epsilon	-1.40096	0.0159343	0.195804	41.9933	22.5806	14.0081	14.1512	10.3947	11.1131
ENSG00000203950	RTL8A	protein_coding	retrotransposon Gag like 8A	-0.945552	0.0159505	0.195804	26.8605	17.4324	16.8026	11.8958	10.8861	14.4913
ENSG00000105559	PLEKHA4	protein_coding	pleckstrin homology domain containing A4	-0.817493	0.0160265	0.19626	7.27329	6.92612	13.1687	5.74374	5.67345	6.36484
ENSG00000128573	FOXP2	protein_coding	forkhead box P2	-2.93282	0.0160358	0.19628	0.0594352	0.105728	1.23838	0.106906	0.0462867	0.0486895
ENSG00000085063	CD59	protein_coding	CD59 molecule (CD59 blood group)	-0.704716	0.0160843	0.196568	11.5509	18.2963	20.4156	11.8266	13.9855	9.90256
ENSG00000012822	CALCOCO1	protein_coding	calcium binding and coiled-coil domain 1	-0.695046	0.0161109	0.196568	4.97138	6.76308	9.36056	5.57572	4.66111	4.75049
ENSG00000196531	NACA	protein_coding	nascent polypeptide associated complex subunit alpha	-0.821198	0.0161293	0.19665	15.4122	21.4233	18.7066	15.544	8.80005	12.169
ENSG00000004468	CD38	protein_coding	CD38 molecule	-1.07579	0.016158	0.196823	1.16957	2.63477	2.43724	0.86135	1.2286	1.30481
ENSG00000178988	MRFAP1L1	protein_coding	Morf4 family associated protein 1 like 1	-0.670716	0.0162061	0.197112	26.9633	23.9711	20.6596	20.9231	16.5627	15.5018
ENSG00000143368	SF3B4	protein_coding	splicing factor 3b subunit 4	-0.746012	0.0162432	0.197156	31.9295	27.9875	21.0752	18.2951	20.4097	18.2955
ENSG00000152229	PSTPIP2	protein_coding	proline-serine-threonine phosphatase interacting protein 2	-1.3662	0.0163144	0.197586	1.65969	5.32017	2.96678	1.25904	1.33698	1.84346
ENSG00000198729	PPP1R14C	protein_coding	protein phosphatase 1 regulatory inhibitor subunit 14C	-1.15144	0.0163339	0.197704	2.11142	1.43679	1.26742	0.555482	1.07082	0.931845
ENSG00000146859	TMEM140	protein_coding	transmembrane protein 140	-1.16626	0.0165499	0.199238	2.8103	6.98771	6.19646	3.35287	2.00791	2.81946
ENSG00000153774	CFDP1	protein_coding	craniofacial development protein 1	-0.631278	0.0166285	0.199669	8.30264	6.28033	7.52481	6.32939	5.97519	4.48322
ENSG00000169554	ZEB2	protein_coding	zinc finger E-box binding homeobox 2	-0.583534	0.0167291	0.200487	7.33014	10.9456	9.08175	8.05372	6.6858	6.52187
ENSG00000134460	IL2RA	protein_coding	interleukin 2 receptor subunit alpha	-1.94424	0.0168692	0.201034	1.11862	3.98998	0.723494	0.777773	0.599735	0.421534
ENSG00000136404	TM6SF1	protein_coding	transmembrane 6 superfamily member 1	-1.39699	0.0168829	0.201099	0.625699	1.33056	2.27519	0.534989	0.822167	0.477941
ENSG00000183648	NDUFB1	protein_coding	NADH:ubiquinone oxidoreductase subunit B1	-1.11091	0.0169328	0.201339	16.078	10.6838	8.03023	7.78441	6.87272	4.60378
ENSG00000166428	PLD4	protein_coding	phospholipase D family member 4	-0.805918	0.0169755	0.201633	1.85889	1.15834	1.48643	1.03738	0.983505	1.0007
ENSG00000130988	RGN	protein_coding	regucalcin	-0.603257	0.0170339	0.202137	1.06612	1.08694	1.46227	0.913535	0.979784	0.862912
ENSG00000010327	STAB1	protein_coding	stabilin 1	-0.826147	0.0170662	0.20233	7.67406	15.4657	11.9887	7.07713	8.40041	7.48874
ENSG00000113369	ARRDC3	protein_coding	arrestin domain containing 3	-0.948558	0.0170792	0.20239	35.4186	75.3621	44.8625	34.8746	30.8312	28.3737
ENSG00000124762	CDKN1A	protein_coding	cyclin dependent kinase inhibitor 1A	-1.48026	0.0170909	0.202422	43.8717	39.9652	17.962	8.00555	17.0698	18.0905
ENSG00000034510	TMSB10	protein_coding	thymosin beta 10	-1.3894	0.0171039	0.202422	1939.52	1250.43	626.724	664.212	487.436	589.742
ENSG00000149968	MMP3	protein_coding	matrix metallopeptidase 3	-5.54528	0.0171419	0.202678	0.455332	7.23686	0.0583437	0	0.203896	0
ENSG00000126267	COX6B1	protein_coding	cytochrome c oxidase subunit 6B1	-0.980117	0.0171436	0.202678	54.3572	43.4077	32.3559	26.5986	20.2759	30.6441
ENSG00000132744	ACY3	protein_coding	aminoacylase 3	-0.969523	0.0171592	0.202768	0.985192	0.710563	1.10457	0.486992	0.551457	0.609087
ENSG00000204472	AIF1	protein_coding	allograft inflammatory factor 1	-1.49789	0.0171802	0.202921	4.75406	10.5092	4.2206	3.92526	1.56406	2.59126
ENSG00000135090	TAOK3	protein_coding	TAO kinase 3	-0.582318	0.0172037	0.203021	2.37658	3.3215	3.79496	2.59916	2.19972	2.51078
ENSG00000231500	RPS18	protein_coding	ribosomal protein S18	-1.0678	0.017285	0.203467	532.564	497.449	402.597	370.322	164.425	267.165
ENSG00000100767	PAPLN	protein_coding	papilin, proteoglycan like sulfated glycoprotein	-1.45583	0.0172909	0.203467	8.43747	21.2979	39.4869	10.5199	8.62763	9.333
ENSG00000124074	ENKD1	protein_coding	enkurin domain containing 1	-0.651643	0.0173643	0.204047	5.25834	4.38656	5.52008	3.37254	3.40434	4.40172
ENSG00000143772	ITPKB	protein_coding	inositol-trisphosphate 3-kinase B	-0.741477	0.0174736	0.204616	15.4236	20.265	30.4552	14.8325	17.515	13.2191
ENSG00000185972	CCIN	protein_coding	calicin	-2.23531	0.0174769	0.204616	0.108396	0.523094	1.0278	0.0791355	0.194157	0.122541
ENSG00000109686	SH3D19	protein_coding	SH3 domain containing 19	-0.772896	0.017508	0.204616	9.37501	12.9329	16.4929	6.888	10.9023	8.40684
ENSG00000133106	EPSTI1	protein_coding	epithelial stromal interaction 1	-0.871113	0.0175335	0.204703	5.70906	5.98027	4.48142	2.85791	4.78178	2.81034
ENSG00000159403	C1R	protein_coding	complement C1r	-1.35258	0.0175997	0.205382	18.8753	53.3539	76.5926	21.949	25.3592	19.0635
ENSG00000106511	MEOX2	protein_coding	mesenchyme homeobox 2	-4.52547	0.0177164	0.206267	0.0356046	0.0186761	1.18617	0	0.0227766	0.0335425
ENSG00000120885	CLU	protein_coding	clusterin	-1.79033	0.0178513	0.207316	9.58356	24.1731	58.4733	6.41476	10.2508	13.0018
ENSG00000131477	RAMP2	protein_coding	receptor activity modifying protein 2	-0.835787	0.0178557	0.207316	13.3631	13.1056	16.9772	12.2064	6.44166	9.52213
ENSG00000170577	SIX2	protein_coding	SIX homeobox 2	-2.74538	0.0179285	0.207713	0.114803	0.281022	2.03491	0.116407	0.195842	0.0901285
ENSG00000105373	NOP53	protein_coding	NOP53 ribosome biogenesis factor	-0.938411	0.0180892	0.208781	48.703	42.5154	41.0542	32.4652	17.2563	30.7677
ENSG00000147251	DOCK11	protein_coding	dedicator of cytokinesis 11	-0.708414	0.0181384	0.209063	4.16882	5.67505	7.64688	3.89494	3.80182	4.57025
ENSG00000197324	LRP10	protein_coding	LDL receptor related protein 10	-0.701996	0.0181628	0.209154	21.9882	25.7176	29.7549	17.122	14.9689	22.7091
ENSG00000115353	TACR1	protein_coding	tachykinin receptor 1	-3.06232	0.0183345	0.210079	0.115236	0.172703	1.22344	0.0100154	0.0421243	0.13958
ENSG00000130254	SAFB2	protein_coding	scaffold attachment factor B2	-0.641762	0.0184168	0.210354	10.4436	8.29257	12.3933	8.89265	8.42625	5.98651
ENSG00000197321	SVIL	protein_coding	supervillin	-1.74925	0.0185082	0.211017	9.55231	10.1554	47.0824	8.18564	7.42245	6.63908
ENSG00000150667	FSIP1	protein_coding	fibrous sheath interacting protein 1	-1.29548	0.018553	0.211241	1.02385	2.81312	1.48369	0.682215	1.15398	0.700446
ENSG00000148344	PTGES	protein_coding	prostaglandin E synthase	-1.71029	0.0185755	0.211241	0.892846	4.00426	2.8029	0.678992	0.656836	1.32479
ENSG00000151726	ACSL1	protein_coding	acyl-CoA synthetase long chain family member 1	-0.736263	0.018614	0.211366	8.16111	14.539	14.5043	7.92907	8.68068	9.10815
ENSG00000163884	KLF15	protein_coding	Kruppel like factor 15	-1.7458	0.0187578	0.212521	1.27498	3.21014	6.208	0.930812	0.767638	1.83703
ENSG00000115053	NCL	protein_coding	nucleolin	-0.770706	0.0189025	0.213777	63.7682	48.3566	40.5089	37.9837	33.4918	34.1477
ENSG00000127241	MASP1	protein_coding	mannan binding lectin serine peptidase 1	-2.48167	0.0189225	0.213854	0.752704	2.71315	14.1744	1.42077	0.790173	1.25155
ENSG00000248144	ADH1C	protein_coding	alcohol dehydrogenase 1C (class I), gamma polypeptide	-1.45578	0.0189471	0.213899	1.15311	1.49104	3.22996	1.30518	0.617573	0.530533
ENSG00000089009	RPL6	protein_coding	ribosomal protein L6	-0.817693	0.019027	0.214419	160.589	142.074	114.257	115.876	73.7835	88.7678
ENSG00000166002	SMCO4	protein_coding	single-pass membrane protein with coiled-coil domains 4	-0.779267	0.0193664	0.21689	3.16761	3.40315	3.76538	1.62528	2.88083	2.4808
ENSG00000138385	SSB	protein_coding	small RNA binding exonuclease protection factor La	-0.673485	0.0193936	0.217079	14.7323	15.0261	12.5313	13.109	9.49921	8.59182
ENSG00000170370	EMX2	protein_coding	empty spiracles homeobox 2	-0.728042	0.0195081	0.217994	20.4251	19.4315	26.5199	19.3561	11.5426	15.4864
ENSG00000133048	CHI3L1	protein_coding	chitinase 3 like 1	-3.25436	0.0195398	0.218155	0.200817	4.45048	3.45768	0.061087	0.0963486	0.768571
ENSG00000166927	MS4A7	protein_coding	membrane spanning 4-domains A7	-1.48327	0.0195702	0.218312	2.14689	9.04984	4.13259	2.13946	1.96376	2.2422
ENSG00000154274	C4orf19	protein_coding	chromosome 4 open reading frame 19	-0.610085	0.0195888	0.218405	2.51178	3.96251	3.54514	2.45879	2.47666	2.65988
ENSG00000118257	NRP2	protein_coding	neuropilin 2	-1.77439	0.0195966	0.218405	1.75568	4.18401	12.3379	1.79993	2.3745	1.80853
ENSG00000101443	WFDC2	protein_coding	WAP four-disulfide core domain 2	-1.29979	0.0197325	0.219176	202.383	209.497	93.8682	98.9861	52.1426	91.5035
ENSG00000125089	SH3TC1	protein_coding	SH3 domain and tetratricopeptide repeats 1	-0.866715	0.0199118	0.220074	1.24625	2.44358	1.9336	1.45826	1.01884	1.09905
ENSG00000273703	H2BC14	protein_coding	H2B clustered histone 14	-2.21551	0.0199547	0.220267	171.453	58.0006	15.6013	22.7164	18.1165	23.366
ENSG00000143751	SDE2	protein_coding	SDE2 telomere maintenance homolog	-0.679776	0.0199554	0.220267	12.63	16.504	10.7844	9.49374	9.72521	9.97359
ENSG00000109610	SOD3	protein_coding	superoxide dismutase 3	-1.27178	0.0200309	0.220908	8.47114	12.0906	24.6034	5.92994	5.56625	9.53722
ENSG00000163453	IGFBP7	protein_coding	insulin like growth factor binding protein 7	-0.613685	0.0202554	0.221918	176.098	287.505	247.276	167.489	184.395	186.358
ENSG00000172183	ISG20	protein_coding	interferon stimulated exonuclease gene 20	-0.834296	0.0203421	0.222667	2.79672	2.84153	2.05527	1.82301	1.30047	1.92624
ENSG00000128039	SRD5A3	protein_coding	steroid 5 alpha-reductase 3	-1.25076	0.0203533	0.222667	3.05801	9.58406	8.72151	3.47416	2.8397	3.92897
ENSG00000179869	ABCA13	protein_coding	ATP binding cassette subfamily A member 13	-1.75569	0.0204655	0.223363	0.283239	1.20017	1.26457	0.158856	0.317084	0.439861
ENSG00000110002	VWA5A	protein_coding	von Willebrand factor A domain containing 5A	-0.759382	0.0204772	0.223394	3.14529	5.85448	6.09631	3.36687	3.47231	3.42573
ENSG00000163221	S100A12	protein_coding	S100 calcium binding protein A12	-2.84977	0.0205685	0.223811	1.30544	3.19554	0.557573	0.211789	0	0.573923
ENSG00000165195	PIGA	protein_coding	phosphatidylinositol glycan anchor biosynthesis class A	-0.620676	0.0206521	0.224222	3.29949	3.62325	2.87867	2.70095	2.12787	2.62192
ENSG00000179902	C1orf194	protein_coding	chromosome 1 open reading frame 194	-2.4106	0.0207032	0.224408	9.25371	1.624	1.2342	0.418573	1.14433	1.1991
ENSG00000105722	ERF	protein_coding	ETS2 repressor factor	-0.782543	0.0210234	0.225714	22.3377	26.3465	15.4527	14.7682	15	14.1713
ENSG00000145506	NKD2	protein_coding	NKD inhibitor of WNT signaling pathway 2	-1.88728	0.0210366	0.225714	0.681263	1.45981	2.86024	0.211644	0.964346	0.368697
ENSG00000165186	PTCHD1	protein_coding	patched domain containing 1	-2.30561	0.0210825	0.225714	0.642166	0.46058	4.43743	0.334871	0.289236	0.598801
ENSG00000167468	GPX4	protein_coding	glutathione peroxidase 4	-0.940515	0.0212487	0.226363	66.2931	49.1499	34.9313	32.2551	27.764	32.6547
ENSG00000159335	PTMS	protein_coding	parathymosin	-0.808237	0.0212716	0.226388	182.916	113.904	128.355	101.06	83.3112	100.923
ENSG00000113231	PDE8B	protein_coding	phosphodiesterase 8B	-1.60443	0.0212799	0.226388	0.369728	0.356211	1.45992	0.275432	0.299268	0.234579
ENSG00000170476	MZB1	protein_coding	marginal zone B and B1 cell specific protein	-2.93209	0.0213312	0.226839	0.221571	8.77485	1.9637	0.314534	0.377976	0.939323
ENSG00000101160	CTSZ	protein_coding	cathepsin Z	-0.838806	0.0214364	0.227575	5.18226	6.75694	3.95904	3.27998	3.15356	3.96929
ENSG00000197903	H2BC12	protein_coding	H2B clustered histone 12	-1.89714	0.0214748	0.227882	629.558	203.424	105.547	105.727	80.6232	117.928
ENSG00000174946	GPR171	protein_coding	G protein-coupled receptor 171	-1.74988	0.0215769	0.228395	1.21264	6.77671	2.33072	1.44713	1.0741	1.05453
ENSG00000077943	ITGA8	protein_coding	integrin subunit alpha 8	-1.8915	0.0216133	0.228656	1.25129	9.98742	4.33711	1.3401	2.16161	1.36895
ENSG00000113448	PDE4D	protein_coding	phosphodiesterase 4D	-0.597752	0.021703	0.22925	2.60233	3.43644	4.46041	2.74256	3.05341	2.23364
ENSG00000170989	S1PR1	protein_coding	sphingosine-1-phosphate receptor 1	-0.888254	0.0217585	0.229549	2.45675	4.6036	5.28109	2.16331	3.15356	2.36015
ENSG00000176920	FUT2	protein_coding	fucosyltransferase 2	-0.916533	0.021801	0.229738	1.73531	3.0516	2.65544	1.30638	1.26184	1.95236
ENSG00000183386	FHL3	protein_coding	four and a half LIM domains 3	-0.645901	0.0218326	0.229851	13.4168	21.0799	21.0779	12.9422	16.5998	11.7072
ENSG00000154723	ATP5PF	protein_coding	ATP synthase peripheral stalk subunit F6	-1.15943	0.0220151	0.231003	33.3851	21.2478	13.7836	14.4695	10.5104	11.5395
ENSG00000158714	SLAMF8	protein_coding	SLAM family member 8	-1.86146	0.0220672	0.231337	0.77034	5.55951	2.62084	0.727235	0.849644	1.23874
ENSG00000254999	BRK1	protein_coding	BRICK1 subunit of SCAR/WAVE actin nucleating complex	-0.75358	0.0220897	0.23136	100.348	85.7896	68.0525	64.087	50.4344	62.7245
ENSG00000170412	GPRC5C	protein_coding	G protein-coupled receptor class C group 5 member C	-0.789364	0.0220949	0.23136	3.5688	2.90936	3.56783	2.42684	1.61279	2.69707
ENSG00000175793	SFN	protein_coding	stratifin	-1.35385	0.0221126	0.23145	13.1339	8.63277	7.56688	3.21975	3.01395	7.11387
ENSG00000141582	CBX4	protein_coding	chromobox 4	-1.14184	0.022149	0.231734	13.4614	8.68465	6.30457	4.13927	4.726	6.35465
ENSG00000167470	MIDN	protein_coding	midnolin	-0.773372	0.0221735	0.231734	36.3216	37.1783	25.6646	19.1953	23.3314	25.5485
ENSG00000177868	SVBP	protein_coding	small vasohibin binding protein	-1.01968	0.0222432	0.231734	7.8304	5.7274	4.1173	4.25144	2.79397	3.29168
ENSG00000119121	TRPM6	protein_coding	transient receptor potential cation channel subfamily M member 6	-1.03212	0.0222891	0.231858	1.36826	0.838126	0.711871	0.469286	0.68143	0.545018
ENSG00000186431	FCAR	protein_coding	Fc fragment of IgA receptor	-3.63718	0.0223446	0.232244	0.16493	1.50398	0.2601	0.015437	0	0.155378
ENSG00000135480	KRT7	protein_coding	keratin 7	-1.74404	0.0224291	0.232645	10.7133	9.12417	12.2397	1.90076	7.92698	1.52138
ENSG00000130770	ATP5IF1	protein_coding	ATP synthase inhibitory factor subunit 1	-1.26054	0.0224761	0.232727	27.2985	14.4684	10.8412	9.39464	6.77166	9.91883
ENSG00000136040	PLXNC1	protein_coding	plexin C1	-1.40909	0.0224866	0.232727	2.44429	5.30948	10.9646	2.60557	2.2553	3.05181
ENSG00000198108	CHSY3	protein_coding	chondroitin sulfate synthase 3	-0.800275	0.0225199	0.232727	6.77275	10.8542	9.56934	5.62409	8.13131	4.49558
ENSG00000110848	CD69	protein_coding	CD69 molecule	-2.1139	0.0225976	0.232958	3.29388	8.7874	3.38029	0.906761	0.400449	2.75208
ENSG00000121898	CPXM2	protein_coding	carboxypeptidase X, M14 family member 2	-1.77981	0.0228847	0.234866	0.625838	3.77519	2.9849	0.549972	1.23443	0.687857
ENSG00000131831	RAI2	protein_coding	retinoic acid induced 2	-1.03528	0.023029	0.235964	9.98084	11.7373	22.9375	8.42271	6.26126	10.0246
ENSG00000013364	MVP	protein_coding	major vault protein	-0.894523	0.0233515	0.237318	10.2344	18.308	22.5903	9.25815	9.65571	12.4714
ENSG00000166979	EVA1C	protein_coding	eva-1 homolog C	-1.78503	0.0234895	0.237981	2.31749	6.82577	16.6366	2.58387	4.00714	1.86354
ENSG00000102174	PHEX	protein_coding	phosphate regulating endopeptidase homolog X-linked	-1.57687	0.0236261	0.238792	0.263833	0.340656	1.20662	0.217309	0.207725	0.252377
ENSG00000171951	SCG2	protein_coding	secretogranin II	-4.02974	0.0237483	0.238999	0.0491377	0.0343663	1.21727	0.0199297	0	0.0617225
ENSG00000065534	MYLK	protein_coding	myosin light chain kinase	-1.91388	0.0237505	0.238999	8.62199	7.43111	49.3732	5.72045	7.40119	6.2014
ENSG00000157765	SLC34A2	protein_coding	solute carrier family 34 member 2	-0.854599	0.0237999	0.239265	33.5666	55.744	58.7587	26.4786	27.2425	40.0169
ENSG00000106952	TNFSF8	protein_coding	TNF superfamily member 8	-2.02922	0.0238148	0.239265	0.412469	2.32704	0.458045	0.211904	0.281451	0.414485
ENSG00000101986	ABCD1	protein_coding	ATP binding cassette subfamily D member 1	-0.830269	0.0238538	0.239469	3.50582	4.23167	7.42738	2.96907	3.18566	3.57488
ENSG00000130779	CLIP1	protein_coding	CAP-Gly domain containing linker protein 1	-0.843836	0.0238575	0.239469	5.04578	6.3626	10.3888	4.13169	5.98811	3.86827
ENSG00000185507	IRF7	protein_coding	interferon regulatory factor 7	-0.775774	0.0238931	0.239576	4.44393	6.01828	4.05841	2.59547	3.72152	3.59283
ENSG00000179632	MAF1	protein_coding	MAF1 homolog, negative regulator of RNA polymerase III	-0.652602	0.0241642	0.241145	27.3181	29.1723	26.3816	21.3304	16.0557	23.8917
ENSG00000077585	GPR137B	protein_coding	G protein-coupled receptor 137B	-0.905157	0.0241832	0.241145	5.58034	10.3457	13.5739	6.87902	6.32029	4.91241
ENSG00000152518	ZFP36L2	protein_coding	ZFP36 ring finger protein like 2	-1.07365	0.0241923	0.241145	139.463	168.347	106.763	74.6672	49.4409	104.898
ENSG00000004776	HSPB6	protein_coding	heat shock protein family B (small) member 6	-2.38353	0.0242003	0.241145	12.6824	9.6062	103.118	7.41785	5.26251	13.424
ENSG00000140379	BCL2A1	protein_coding	BCL2 related protein A1	-2.0483	0.0243231	0.241493	2.79981	7.38759	3.58752	1.18719	0.271374	2.31794
ENSG00000170961	HAS2	protein_coding	hyaluronan synthase 2	-1.78119	0.0243434	0.241589	0.129415	0.522182	1.00771	0.169581	0.203786	0.168812
ENSG00000147872	PLIN2	protein_coding	perilipin 2	-1.04736	0.0244205	0.241913	8.53283	19.1139	24.0904	8.87584	8.80478	10.8002
ENSG00000133107	TRPC4	protein_coding	transient receptor potential cation channel subfamily C member 4	-3.04214	0.0244229	0.241913	0.08799	0.624441	6.63871	0.333786	0.304617	0.331576
ENSG00000127838	PNKD	protein_coding	PNKD metallo-beta-lactamase domain containing	-0.709552	0.0244984	0.242377	8.19108	11.8049	8.8263	6.28116	6.04204	8.12323
ENSG00000114654	EFCC1	protein_coding	EF-hand and coiled-coil domain containing 1	-0.812161	0.0246296	0.243184	1.89574	1.36645	1.40458	0.815968	1.25397	1.05699
ENSG00000141404	GNAL	protein_coding	G protein subunit alpha L	-1.31998	0.0246704	0.243412	0.656532	0.737565	2.13954	0.647884	0.562191	0.399351
ENSG00000165168	CYBB	protein_coding	cytochrome b-245 beta chain	-0.907655	0.0247571	0.243982	11.1626	23.846	14.3772	10.2718	9.41819	10.8796
ENSG00000165810	BTNL9	protein_coding	butyrophilin like 9	-2.24306	0.0248032	0.244332	0.174513	0.191038	1.56527	0.156948	0.126199	0.164406
ENSG00000116514	RNF19B	protein_coding	ring finger protein 19B	-0.647475	0.0248499	0.244515	7.27161	8.87564	9.15917	5.27866	5.66897	7.6795
ENSG00000198768	APCDD1L	protein_coding	APC down-regulated 1 like	-2.79333	0.0249106	0.244751	0.10026	0.105181	1.77284	0.0975941	0.141101	0.0755624
ENSG00000151715	TMEM45B	protein_coding	transmembrane protein 45B	-1.63096	0.025157	0.246091	0.760274	0.457876	2.25503	0.32549	0.396289	0.53055
ENSG00000182195	LDOC1	protein_coding	LDOC1 regulator of NFKB signaling	-0.801998	0.0252166	0.246091	4.39627	3.48347	2.63748	2.5664	2.18918	2.37008
ENSG00000148735	PLEKHS1	protein_coding	pleckstrin homology domain containing S1	-1.70723	0.0252533	0.246091	1.62227	2.08186	4.92118	0.3397	1.17776	1.44302
ENSG00000129667	RHBDF2	protein_coding	rhomboid 5 homolog 2	-1.02888	0.0253506	0.246753	1.88461	3.67805	2.05452	1.36132	1.14819	1.81492
ENSG00000110079	MS4A4A	protein_coding	membrane spanning 4-domains A4A	-1.04759	0.025397	0.247015	0.908984	2.40443	1.53909	0.876917	1.07159	0.782938
ENSG00000171421	MRPL36	protein_coding	mitochondrial ribosomal protein L36	-0.635341	0.0257238	0.24914	7.95774	6.95164	6.0094	5.817	4.76159	5.24495
ENSG00000197153	H3C12	protein_coding	H3 clustered histone 12	-2.49034	0.025801	0.249601	111.82	21.1599	6.42964	12.9295	6.98645	10.5205
ENSG00000145901	TNIP1	protein_coding	TNFAIP3 interacting protein 1	-0.848385	0.0258621	0.249809	17.4943	26.0274	14.5178	12.7755	10.879	14.0306
ENSG00000138207	RBP4	protein_coding	retinol binding protein 4	-4.10648	0.0262114	0.251932	0.0868504	0.0303711	2.41118	0	0.0740787	0.0818203
ENSG00000147684	NDUFB9	protein_coding	NADH:ubiquinone oxidoreductase subunit B9	-1.09438	0.0263492	0.25272	3.21575	1.87896	1.4376	1.45802	1.03183	1.15284
ENSG00000180611	MB21D2	protein_coding	Mab-21 domain containing 2	-0.967641	0.0263534	0.25272	3.83095	4.10572	2.11889	1.76059	2.41543	1.92138
ENSG00000163599	CTLA4	protein_coding	cytotoxic T-lymphocyte associated protein 4	-2.32437	0.0264087	0.252963	0.216964	2.29682	0.353824	0.239995	0.227117	0.204398
ENSG00000165072	MAMDC2	protein_coding	MAM domain containing 2	-2.30089	0.0265358	0.253796	1.88172	5.66313	32.8516	3.21977	2.79873	2.99149
ENSG00000053254	FOXN3	protein_coding	forkhead box N3	-0.663848	0.0266762	0.25485	8.21178	10.5363	13.5042	8.56903	6.22632	8.59893
ENSG00000168077	SCARA3	protein_coding	scavenger receptor class A member 3	-0.703828	0.0267176	0.255025	28.7262	22.2669	31.1567	18.5346	25.8825	14.7255
ENSG00000198142	SOWAHC	protein_coding	sosondowah ankyrin repeat domain family member C	-0.679047	0.0267885	0.25544	7.79052	7.0819	5.29508	4.67303	5.52055	4.67517
ENSG00000125611	CHCHD5	protein_coding	coiled-coil-helix-coiled-coil-helix domain containing 5	-0.828068	0.026846	0.255892	2.80722	2.55626	1.74095	1.51658	1.42228	1.76661
ENSG00000125651	GTF2F1	protein_coding	general transcription factor IIF subunit 1	-0.777148	0.0268581	0.255903	31.9945	25.497	20.2535	18.5185	15.5288	19.3431
ENSG00000204628	RACK1	protein_coding	receptor for activated C kinase 1	-0.698789	0.0269705	0.256789	127.532	143.258	114.803	109.599	70.0821	97.7352
ENSG00000153094	BCL2L11	protein_coding	BCL2 like 11	-0.59008	0.0270303	0.257164	3.84874	5.98662	4.73656	3.47176	3.82899	3.94242
ENSG00000204618	RNF39	protein_coding	ring finger protein 39	-1.396	0.0271706	0.258119	0.623015	0.694444	1.19744	0.663307	0.224184	0.2201
ENSG00000163156	SCNM1	protein_coding	sodium channel modifier 1	-0.647577	0.0271729	0.258119	3.5821	2.60477	2.75063	2.43892	2.3825	1.9127
ENSG00000100221	JOSD1	protein_coding	Josephin domain containing 1	-0.612195	0.0271919	0.258119	23.0898	21.0711	16.6616	15.1098	15.7005	15.972
ENSG00000168685	IL7R	protein_coding	interleukin 7 receptor	-2.35549	0.0272152	0.258163	1.18495	14.4759	3.25226	0.836075	0.95089	2.4308
ENSG00000163171	CDC42EP3	protein_coding	CDC42 effector protein 3	-1.23797	0.0272225	0.258163	5.96454	8.83487	22.0051	5.71113	5.97267	5.92639
ENSG00000101421	CHMP4B	protein_coding	charged multivesicular body protein 4B	-0.802202	0.0272374	0.258163	61.4169	45.9671	40.9179	36.6758	26.6309	36.6123
ENSG00000122679	RAMP3	protein_coding	receptor activity modifying protein 3	-0.905479	0.0273253	0.258803	2.48464	5.18215	6.06414	2.80729	2.95183	2.64726
ENSG00000163565	IFI16	protein_coding	interferon gamma inducible protein 16	-0.812739	0.0275492	0.260436	18.1626	34.6703	36.666	23.4967	17.0354	18.1472
ENSG00000182885	ADGRG3	protein_coding	adhesion G protein-coupled receptor G3	-1.61448	0.0276155	0.260672	1.09432	1.39403	4.02296	0.618209	0.483363	1.25185
ENSG00000178922	HYI	protein_coding	hydroxypyruvate isomerase (putative)	-0.650466	0.0278326	0.261592	8.44493	6.75309	6.52	6.15412	4.60813	5.47234
ENSG00000276903	H2AC16	protein_coding	H2A clustered histone 16	-2.31924	0.0278371	0.261592	211.484	40.9737	16.4947	29.8351	17.4783	18.9749
ENSG00000170776	AKAP13	protein_coding	A-kinase anchoring protein 13	-1.42774	0.027909	0.261958	12.8647	24.1209	63.8507	14.5669	13.7165	13.8157
ENSG00000130311	DDA1	protein_coding	DET1 and DDB1 associated 1	-0.661098	0.0279382	0.261958	7.84819	5.86171	5.40493	5.00954	4.67959	4.56259
ENSG00000137491	SLCO2B1	protein_coding	solute carrier organic anion transporter family member 2B1	-1.06102	0.0280925	0.262918	2.22608	6.19167	5.65212	2.54371	3.0793	2.15519
ENSG00000180155	LYNX1	protein_coding	Ly6/neurotoxin 1	-0.709308	0.0281306	0.26298	2.78201	2.11618	3.24163	1.63629	1.79581	2.31208
ENSG00000145569	OTULINL	protein_coding	OTU deubiquitinase with linear linkage specificity like	-0.908781	0.02821	0.263141	1.5169	3.15754	1.83611	1.34963	1.58788	1.12403
ENSG00000073282	TP63	protein_coding	tumor protein p63	-2.70288	0.0282347	0.26326	0.0282185	1.08941	0.202483	0.0892721	0.0722067	0.0744358
ENSG00000136888	ATP6V1G1	protein_coding	ATPase H+ transporting V1 subunit G1	-0.721728	0.0285427	0.26507	21.3551	20.955	14.3547	15.2219	12.1293	13.1436
ENSG00000173113	TRMT112	protein_coding	tRNA methyltransferase subunit 11-2	-1.10723	0.0285569	0.265106	64.5802	42.4293	27.5831	26.5199	19.8831	27.6907
ENSG00000186919	ZACN	protein_coding	zinc activated ion channel	-0.732291	0.0286483	0.265662	1.38182	1.35711	0.941803	0.810868	0.902773	0.89556
ENSG00000106571	GLI3	protein_coding	GLI family zinc finger 3	-0.628816	0.0286636	0.265674	3.37699	4.67551	6.07908	3.34229	4.20318	3.01715
ENSG00000132932	ATP8A2	protein_coding	ATPase phospholipid transporting 8A2	-1.47453	0.0287032	0.265814	0.646087	1.78742	2.41682	0.502959	1.09771	0.407415
ENSG00000178719	GRINA	protein_coding	glutamate ionotropic receptor NMDA type subunit associated protein 1	-0.807263	0.0287173	0.265814	59.6338	62.2981	40.5688	39.4787	29.1904	40.3307
ENSG00000130165	ELOF1	protein_coding	elongation factor 1 homolog	-0.699825	0.0288222	0.266597	6.82753	5.10404	4.71766	4.29529	3.5847	4.17372
ENSG00000172137	CALB2	protein_coding	calbindin 2	-2.78145	0.0291446	0.268436	0.719618	7.10683	0.381549	0.845414	0.190488	0.374036
ENSG00000148671	ADIRF	protein_coding	adipogenesis regulatory factor	-1.86934	0.0292007	0.268453	6.79358	8.06171	28.5407	5.69149	1.49614	5.98044
ENSG00000067840	PDZD4	protein_coding	PDZ domain containing 4	-1.33173	0.0294381	0.269955	1.67243	1.18328	3.06492	0.603387	1.51772	0.604577
ENSG00000152409	JMY	protein_coding	junction mediating and regulatory protein, p53 cofactor	-0.645226	0.0294956	0.270248	7.91192	12.5112	14.4903	9.93752	8.00314	7.81217
ENSG00000204396	VWA7	protein_coding	von Willebrand factor A domain containing 7	-1.71182	0.0295268	0.270338	1.21846	0.578837	3.37292	0.349666	0.838288	0.595604
ENSG00000075624	ACTB	protein_coding	actin beta	-0.674777	0.0297431	0.271836	1037.66	740.553	1047.09	562.5	698.256	795.023
ENSG00000188612	SUMO2	protein_coding	small ubiquitin like modifier 2	-0.903404	0.0297635	0.271836	40.0661	36.3321	22.0829	24.2682	17.2269	20.7613
ENSG00000132205	EMILIN2	protein_coding	elastin microfibril interfacer 2	-0.754378	0.0298434	0.271963	22.4716	19.8508	40.5321	18.5619	20.7949	17.1439
ENSG00000158014	SLC30A2	protein_coding	solute carrier family 30 member 2	-2.52622	0.0298549	0.271963	0.399916	0.228842	3.8044	0.176947	0.232573	0.422421
ENSG00000196154	S100A4	protein_coding	S100 calcium binding protein A4	-1.55092	0.0299337	0.27256	12.8948	25.5575	55.7426	12.6497	6.39363	16.7718
ENSG00000100985	MMP9	protein_coding	matrix metallopeptidase 9	-3.23171	0.0299864	0.272768	0.307174	11.5441	2.54679	0.219858	0.0924715	1.39585
ENSG00000130731	METTL26	protein_coding	methyltransferase like 26	-0.776525	0.030103	0.273337	12.9626	8.46905	8.77766	7.38109	5.96103	7.38797
ENSG00000140297	GCNT3	protein_coding	glucosaminyl (N-acetyl) transferase 3, mucin type	-1.27663	0.0301545	0.273413	0.508389	1.63421	1.50328	0.420325	0.558713	0.730698
ENSG00000104852	SNRNP70	protein_coding	small nuclear ribonucleoprotein U1 subunit 70	-0.631987	0.0303458	0.274458	31.0983	25.2319	39.6859	27.4338	26.8287	18.0062
ENSG00000134056	MRPS36	protein_coding	mitochondrial ribosomal protein S36	-0.850551	0.0303714	0.274591	8.4202	7.89616	6.10576	6.78636	4.12213	3.80047
ENSG00000171115	GIMAP8	protein_coding	GTPase, IMAP family member 8	-0.945356	0.0304978	0.275144	2.00708	3.66099	4.5749	2.19671	1.49687	2.36593
ENSG00000175556	LONRF3	protein_coding	LON peptidase N-terminal domain and ring finger 3	-1.19295	0.0306561	0.275981	1.05497	2.88194	2.77048	1.25824	1.45666	0.688822
ENSG00000148737	TCF7L2	protein_coding	transcription factor 7 like 2	-0.750808	0.030675	0.276053	5.25502	8.08873	11.7575	6.13502	5.89798	5.09229
ENSG00000143222	UFC1	protein_coding	ubiquitin-fold modifier conjugating enzyme 1	-0.754036	0.0308645	0.277221	28.7023	24.3756	19.4705	18.7827	13.578	18.1781
ENSG00000196843	ARID5A	protein_coding	AT-rich interaction domain 5A	-0.717322	0.0308705	0.277221	13.0859	22.0721	17.7852	11.9419	15.8628	9.81555
ENSG00000077238	IL4R	protein_coding	interleukin 4 receptor	-0.855903	0.0310863	0.278565	4.25393	8.24813	10.6717	4.86181	4.91023	4.87259
ENSG00000105609	LILRB5	protein_coding	leukocyte immunoglobulin like receptor B5	-1.44237	0.0311447	0.278693	0.234263	1.03976	0.523374	0.277734	0.307405	0.186742
ENSG00000119669	IRF2BPL	protein_coding	interferon regulatory factor 2 binding protein like	-0.979707	0.0313011	0.279512	15.6233	18.888	21.382	10.7378	6.48144	15.2339
ENSG00000112715	VEGFA	protein_coding	vascular endothelial growth factor A	-0.913444	0.0314863	0.280362	10.9508	10.1167	20.0957	10.3458	9.44151	5.50825
ENSG00000092068	SLC7A8	protein_coding	solute carrier family 7 member 8	-1.04548	0.0317344	0.281678	7.87681	12.6982	24.3205	8.57268	7.29239	8.77465
ENSG00000188290	HES4	protein_coding	hes family bHLH transcription factor 4	-0.699095	0.0318047	0.282005	25.1821	16.5163	17.3671	13.7815	15.1673	13.9425
ENSG00000173457	PPP1R14B	protein_coding	protein phosphatase 1 regulatory inhibitor subunit 14B	-1.06444	0.0318193	0.282035	45.0606	27.0547	18.8872	20.0418	16.3508	15.5653
ENSG00000010278	CD9	protein_coding	CD9 molecule	-0.741784	0.0319345	0.282561	17.4732	14.4641	14.9384	10.1942	8.59755	13.8006
ENSG00000143947	RPS27A	protein_coding	ribosomal protein S27a	-0.819131	0.0320691	0.283157	122.911	153.41	119.074	115.152	59.4019	87.0469
ENSG00000145623	OSMR	protein_coding	oncostatin M receptor	-1.35442	0.0321515	0.283514	5.93072	22.5417	25.3611	7.80335	10.1548	6.15261
ENSG00000205358	MT1H	protein_coding	metallothionein 1H	-5.4533	0.0322061	0.283772	0.700569	0	4.93718	0	0.149387	0
ENSG00000204272	NBDY	protein_coding	negative regulator of P-body association	-0.733525	0.0322703	0.284239	9.95439	9.38277	6.51778	6.5582	5.36586	6.37885
ENSG00000129450	SIGLEC9	protein_coding	sialic acid binding Ig like lectin 9	-0.976644	0.0323229	0.284406	0.847176	1.62067	1.14938	0.525514	0.68009	0.907655
ENSG00000140416	TPM1	protein_coding	tropomyosin 1	-1.64239	0.0323771	0.284684	20.8271	14.6306	81.8675	12.3276	19.1336	10.9284
ENSG00000198719	DLL1	protein_coding	delta like canonical Notch ligand 1	-0.740759	0.0325119	0.285285	4.00099	7.69903	8.25643	4.82793	4.60987	4.3107
ENSG00000124466	LYPD3	protein_coding	LY6/PLAUR domain containing 3	-1.9707	0.0325166	0.285285	1.19767	0.305139	2.52117	0.666188	0.197013	0.306254
ENSG00000158545	ZC3H18	protein_coding	zinc finger CCCH-type containing 18	-0.587221	0.032542	0.28534	7.47375	5.73024	5.53138	5.03822	4.70901	4.91064
ENSG00000126005	MMP24OS	protein_coding	MMP24 opposite strand	-0.595808	0.0327291	0.28653	4.93206	4.56447	4.92836	3.05176	3.57087	4.45192
ENSG00000159251	ACTC1	protein_coding	actin alpha cardiac muscle 1	-2.84349	0.032757	0.286629	0.626688	0.0193367	1.13365	0.0897099	0.165076	0.034729
ENSG00000172818	OVOL1	protein_coding	ovo like transcriptional repressor 1	-2.31686	0.0327856	0.286762	3.98452	0.640404	0.298653	0.405145	0.355005	0.449614
ENSG00000168610	STAT3	protein_coding	signal transducer and activator of transcription 3	-0.727043	0.0328875	0.287374	18.5028	34.852	35.5241	18.3353	23.3453	20.2158
ENSG00000148908	RGS10	protein_coding	regulator of G protein signaling 10	-1.06889	0.0330089	0.287937	25.3786	19.3599	11.0801	12.6583	8.30821	10.6435
ENSG00000213465	ARL2	protein_coding	ADP ribosylation factor like GTPase 2	-0.733893	0.0330375	0.288087	6.46505	4.89113	5.49608	3.30291	3.57902	4.89982
ENSG00000075651	PLD1	protein_coding	phospholipase D1	-1.04272	0.0330701	0.28809	1.77896	4.73111	4.16779	1.82512	2.60778	1.56461
ENSG00000175701	MTLN	protein_coding	mitoregulin	-1.15495	0.033072	0.28809	5.98874	15.5016	6.6452	4.00655	5.16073	5.54495
ENSG00000185862	EVI2B	protein_coding	ecotropic viral integration site 2B	-1.53408	0.0332041	0.288445	1.7408	5.88695	2.96534	1.34565	0.707468	2.12233
ENSG00000018280	SLC11A1	protein_coding	solute carrier family 11 member 1	-2.18236	0.0333329	0.288989	0.41353	1.52095	1.50235	0.147991	0.068469	0.618745
ENSG00000260428	SCX	protein_coding	scleraxis bHLH transcription factor	-0.909453	0.0333752	0.289237	0.725115	0.760704	1.02692	0.464366	0.488276	0.575258
ENSG00000002933	TMEM176A	protein_coding	transmembrane protein 176A	-1.48156	0.0334377	0.289561	1.65098	7.71766	3.63986	2.2452	1.25806	1.87558
ENSG00000125144	MT1G	protein_coding	metallothionein 1G	-1.80226	0.033585	0.290358	7.19413	3.89154	23.8375	2.7355	2.44489	5.87734
ENSG00000180096	SEPTIN1	protein_coding	septin 1	-1.07066	0.0337287	0.291085	0.990923	1.8376	1.05168	0.511519	0.640306	0.98068
ENSG00000135914	HTR2B	protein_coding	5-hydroxytryptamine receptor 2B	-0.921227	0.0337661	0.291085	7.87777	19.0388	16.1257	8.59138	7.71477	9.78541
ENSG00000137166	FOXP4	protein_coding	forkhead box P4	-0.767171	0.0338179	0.291177	4.80591	4.07063	6.71325	3.53896	2.66279	4.31109
ENSG00000065911	MTHFD2	protein_coding	methylenetetrahydrofolate dehydrogenase (NADP+ dependent) 2, methenyltetrahydrofolate cyclohydrolase	-0.895325	0.0339551	0.292159	3.48209	7.48014	8.49813	3.8913	4.82788	3.32907
ENSG00000142634	EFHD2	protein_coding	EF-hand domain family member D2	-0.708558	0.0340584	0.292648	21.8209	22.2628	19.7641	13.7214	12.2754	19.3645
ENSG00000137218	FRS3	protein_coding	fibroblast growth factor receptor substrate 3	-0.586358	0.0341793	0.293046	1.50642	2.40152	2.27087	1.52747	1.75728	1.48874
ENSG00000099994	SUSD2	protein_coding	sushi domain containing 2	-1.0376	0.0341856	0.293046	1.44684	2.404	2.67905	1.47554	0.684806	1.47335
ENSG00000159958	TNFRSF13C	protein_coding	TNF receptor superfamily member 13C	-0.899512	0.0344936	0.294519	0.570251	1.18519	0.868552	0.471303	0.509336	0.638587
ENSG00000134548	SPX	protein_coding	spexin hormone	-2.52015	0.0345085	0.294519	0.0407988	1.68759	1.1277	0.15602	0.134225	0.269051
ENSG00000168421	RHOH	protein_coding	ras homolog family member H	-1.30988	0.0346824	0.295601	0.568497	1.97683	1.63694	0.528512	0.50669	0.878578
ENSG00000131042	LILRB2	protein_coding	leukocyte immunoglobulin like receptor B2	-1.65887	0.0348308	0.296367	0.674199	2.9683	1.6003	0.511034	0.339377	1.03082
ENSG00000143387	CTSK	protein_coding	cathepsin K	-0.993608	0.0349336	0.296631	11.518	30.8609	17.2812	12.5676	11.9425	10.3802
ENSG00000106066	CPVL	protein_coding	carboxypeptidase vitellogenic like	-0.950787	0.0349374	0.296631	3.63132	9.19866	5.85268	3.75647	3.41568	4.00508
ENSG00000122574	WIPF3	protein_coding	WAS/WASL interacting protein family member 3	-1.0129	0.035064	0.297243	0.487164	0.598688	1.23061	0.482681	0.338356	0.478619
ENSG00000036672	USP2	protein_coding	ubiquitin specific peptidase 2	-1.4152	0.0350968	0.297243	2.0904	0.744054	2.04476	0.363362	0.752203	0.993458
ENSG00000158092	NCK1	protein_coding	NCK adaptor protein 1	-0.635624	0.0352287	0.297761	3.31699	5.75412	6.21335	3.82163	3.9988	3.52903
ENSG00000132432	SEC61G	protein_coding	SEC61 translocon subunit gamma	-1.07041	0.0353315	0.298119	49.8858	32.7901	19.6137	22.0827	18.265	17.8315
ENSG00000071967	CYBRD1	protein_coding	cytochrome b reductase 1	-1.03117	0.0355523	0.298985	16.616	29.5549	54.0323	19.3539	17.4895	18.7675
ENSG00000090273	NUDC	protein_coding	nuclear distribution C, dynein complex regulator	-1.16136	0.0356773	0.299339	39.3044	16.4654	16.3697	11.7758	12.5907	14.0182
ENSG00000100385	IL2RB	protein_coding	interleukin 2 receptor subunit beta	-1.33204	0.035816	0.300036	10.8423	8.57639	35.0654	8.36903	8.62465	7.45211
ENSG00000114315	HES1	protein_coding	hes family bHLH transcription factor 1	-1.41451	0.0358197	0.300036	25.5429	15.6134	7.40741	6.23591	5.3505	10.0233
ENSG00000128604	IRF5	protein_coding	interferon regulatory factor 5	-0.802472	0.0358761	0.300244	0.659665	1.03319	1.10717	0.452203	0.641907	0.744001
ENSG00000071073	MGAT4A	protein_coding	alpha-1,3-mannosyl-glycoprotein 4-beta-N-acetylglucosaminyltransferase A	-0.764457	0.0359635	0.300742	2.9918	4.72404	5.82605	2.32384	3.54194	3.28484
ENSG00000197253	TPSB2	protein_coding	tryptase beta 2	-2.6717	0.0362085	0.302092	0.43715	6.5224	12.3853	1.74348	0.186433	1.41853
ENSG00000153233	PTPRR	protein_coding	protein tyrosine phosphatase receptor type R	-2.88902	0.0363699	0.302839	0.0586589	0.140658	1.54619	0.173338	0.0214427	0.0631561
ENSG00000000971	CFH	protein_coding	complement factor H	-1.56785	0.0364147	0.302912	2.12633	10.0159	3.41587	1.52532	2.99116	1.63444
ENSG00000198003	ODAD3	protein_coding	outer dynein arm docking complex subunit 3	-1.25687	0.0364339	0.302973	2.84964	1.50301	1.29109	0.574699	0.946721	1.26072
ENSG00000105193	RPS16	protein_coding	ribosomal protein S16	-0.723176	0.0365635	0.303507	175.009	178.515	153.132	148.065	84.822	125.689
ENSG00000125740	FOSB	protein_coding	FosB proto-oncogene, AP-1 transcription factor subunit	-2.46965	0.0365721	0.303507	154.106	91.9431	50.3153	7.88003	2.93697	50.7997
ENSG00000105499	PLA2G4C	protein_coding	phospholipase A2 group IVC	-1.30965	0.036581	0.303507	1.12337	4.15825	2.05281	1.05622	1.56792	0.835822
ENSG00000085117	CD82	protein_coding	CD82 molecule	-0.722572	0.0366453	0.303633	4.06522	6.41357	4.7001	2.9882	3.38273	4.28265
ENSG00000105419	MEIS3	protein_coding	Meis homeobox 3	-0.711481	0.0367634	0.303914	6.96626	6.30611	12.3658	6.01158	6.8268	5.20525
ENSG00000073712	FERMT2	protein_coding	fermitin family member 2	-0.980611	0.0370127	0.304978	12.2344	13.9232	28.5601	9.24861	14.6191	8.0018
ENSG00000198771	RCSD1	protein_coding	RCSD domain containing 1	-0.580395	0.0374067	0.306733	1.72663	2.73875	2.43099	1.54108	1.97759	1.8263
ENSG00000154645	CHODL	protein_coding	chondrolectin	-1.67533	0.0374806	0.307032	0.259288	0.715826	1.83604	0.249073	0.471416	0.269983
ENSG00000109099	PMP22	protein_coding	peripheral myelin protein 22	-0.96557	0.0375711	0.307168	6.18242	8.32558	14.59	5.26036	7.93587	3.97341
ENSG00000175471	MCTP1	protein_coding	multiple C2 and transmembrane domain containing 1	-1.43421	0.0377593	0.308018	0.286307	1.39923	1.24821	0.50556	0.317168	0.414455
ENSG00000119632	IFI27L2	protein_coding	interferon alpha inducible protein 27 like 2	-1.18083	0.0377882	0.308155	14.7021	8.12648	5.19914	5.86684	4.18004	4.74098
ENSG00000157368	IL34	protein_coding	interleukin 34	-1.96993	0.0378508	0.308466	0.340245	2.08218	1.13837	0.23	0.145105	0.641079
ENSG00000156127	BATF	protein_coding	basic leucine zipper ATF-like transcription factor	-1.70328	0.0379578	0.308668	0.682262	2.81528	1.34046	0.442749	0.290966	0.942697
ENSG00000050628	PTGER3	protein_coding	prostaglandin E receptor 3	-2.80651	0.0380361	0.309166	0.26236	1.97712	17.3521	0.505449	1.58883	0.968062
ENSG00000167851	CD300A	protein_coding	CD300a molecule	-0.99429	0.0382472	0.309985	1.68775	3.57396	5.1061	1.93951	1.81944	2.14944
ENSG00000189320	FAM180A	protein_coding	family with sequence similarity 180 member A	-1.10159	0.0383204	0.309996	0.894837	0.655359	1.21149	0.739568	0.518432	0.254494
ENSG00000177469	CAVIN1	protein_coding	caveolae associated protein 1	-0.878937	0.0387477	0.311445	88.2612	88.4752	189.296	62.9111	76.7695	86.892
ENSG00000178209	PLEC	protein_coding	plectin	-0.771077	0.0387824	0.311445	32.8673	27.3743	54.8421	24.064	22.8592	30.243
ENSG00000159176	CSRP1	protein_coding	cysteine and glycine rich protein 1	-1.57639	0.0387828	0.311445	24.3446	23.119	114.265	16.8542	26.2637	17.7319
ENSG00000166532	RIMKLB	protein_coding	ribosomal modification protein rimK like family member B	-1.71132	0.038851	0.31176	8.67556	9.40012	52.3042	9.73173	8.12846	6.1703
ENSG00000165949	IFI27	protein_coding	interferon alpha inducible protein 27	-1.38847	0.0390509	0.312252	45.8633	26.7053	13.7852	10.5021	9.97506	18.6118
ENSG00000158792	SPATA2L	protein_coding	spermatogenesis associated 2 like	-0.671013	0.0390604	0.312252	5.74648	6.85387	5.17178	3.30878	4.9452	4.7853
ENSG00000159388	BTG2	protein_coding	BTG anti-proliferation factor 2	-1.49834	0.0391219	0.312252	146.975	107.707	87.5319	30.8489	22.0754	86.9862
ENSG00000174175	SELP	protein_coding	selectin P	-1.60276	0.0391549	0.312252	0.483774	1.12923	3.23888	0.706369	0.433265	0.638058
ENSG00000203747	FCGR3A	protein_coding	Fc fragment of IgG receptor IIIa	-1.39051	0.0392179	0.312557	3.96535	15.1774	5.93442	3.10981	3.05193	4.87391
ENSG00000177706	FAM20C	protein_coding	FAM20C golgi associated secretory pathway kinase	-0.605549	0.0392658	0.312642	4.96089	6.247	9.47069	5.55863	4.99002	5.0591
ENSG00000058453	CROCC	protein_coding	ciliary rootlet coiled-coil, rootletin	-0.5928	0.0394625	0.313659	5.89741	4.10628	5.69183	3.46058	4.35069	4.31923
ENSG00000185567	AHNAK2	protein_coding	AHNAK nucleoprotein 2	-1.88454	0.0397003	0.315014	1.88705	2.87052	17.1733	2.48198	1.90847	2.17141
ENSG00000152583	SPARCL1	protein_coding	SPARC like 1	-0.986348	0.0397723	0.315088	116.015	158.92	331.151	119.798	138.628	91.2094
ENSG00000173442	EHBP1L1	protein_coding	EH domain binding protein 1 like 1	-0.919496	0.0398147	0.315177	7.76731	9.79273	20.9173	7.96357	8.2132	7.01035
ENSG00000187098	MITF	protein_coding	melanocyte inducing transcription factor	-0.715809	0.0398408	0.315177	16.539	25.8218	37.0068	20.3827	18.0187	17.0325
ENSG00000134864	GGACT	protein_coding	gamma-glutamylamine cyclotransferase	-1.07133	0.0399188	0.315275	2.37023	2.43633	1.11973	0.815683	1.39373	1.13903
ENSG00000241399	CD302	protein_coding	CD302 molecule	-0.610011	0.0400211	0.31597	5.85981	10.3941	10.334	6.92848	6.66267	6.51528
ENSG00000154914	USP43	protein_coding	ubiquitin specific peptidase 43	-0.925366	0.0401474	0.316079	3.86891	3.50137	5.48931	1.80827	2.1988	3.72305
ENSG00000159110	IFNAR2	protein_coding	interferon alpha and beta receptor subunit 2	-0.629953	0.0401688	0.316093	2.69549	3.6383	2.88187	2.02636	3.02032	1.94092
ENSG00000159189	C1QC	protein_coding	complement C1q C chain	-0.997265	0.0401742	0.316093	45.7901	60.903	26.7987	21.9394	24.7718	31.8237
ENSG00000132003	ZSWIM4	protein_coding	zinc finger SWIM-type containing 4	-0.705435	0.0401989	0.316189	4.80933	6.32317	3.60334	3.6179	3.70106	3.32427
ENSG00000010671	BTK	protein_coding	Bruton tyrosine kinase	-1.082	0.0402721	0.316502	0.47053	1.18083	0.922098	0.370458	0.389532	0.625805
ENSG00000115457	IGFBP2	protein_coding	insulin like growth factor binding protein 2	-0.607268	0.0402934	0.316502	57.4214	41.7878	55.3848	34.4739	50.1086	34.4063
ENSG00000158747	NBL1	protein_coding	NBL1, DAN family BMP antagonist	-0.802815	0.0403231	0.316502	18.742	41.751	40.1399	20.8981	24.5427	21.0125
ENSG00000106565	TMEM176B	protein_coding	transmembrane protein 176B	-1.36471	0.0403262	0.316502	4.47901	19.8023	7.62486	4.87897	4.93917	4.60137
ENSG00000003436	TFPI	protein_coding	tissue factor pathway inhibitor	-1.18486	0.040391	0.316607	1.7404	4.89155	6.3762	2.54734	2.5402	1.47666
ENSG00000077274	CAPN6	protein_coding	calpain 6	-1.17047	0.0407018	0.31856	1.74478	4.40052	5.84947	1.4541	1.98767	2.57817
ENSG00000159761	C16orf86	protein_coding	chromosome 16 open reading frame 86	-0.834262	0.0407516	0.31879	0.77816	0.86583	1.60139	0.688611	0.724067	0.666447
ENSG00000173698	ADGRG2	protein_coding	adhesion G protein-coupled receptor G2	-1.44753	0.0408791	0.319095	1.03061	4.15039	4.01494	1.42593	0.71246	1.67171
ENSG00000096080	MRPS18A	protein_coding	mitochondrial ribosomal protein S18A	-0.647793	0.0411514	0.319933	18.0723	13.5561	12.8475	12.3855	9.70891	11.2834
ENSG00000105339	DENND3	protein_coding	DENN domain containing 3	-1.15056	0.0411625	0.319933	1.4651	1.81428	4.88834	1.40168	1.676	1.1042
ENSG00000231925	TAPBP	protein_coding	TAP binding protein	-0.823838	0.0411683	0.319933	39.8467	69.5744	44.147	30.7382	27.9203	41.8489
ENSG00000088827	SIGLEC1	protein_coding	sialic acid binding Ig like lectin 1	-0.660092	0.0416356	0.322176	1.96866	1.93995	1.46426	1.11238	1.36902	1.50231
ENSG00000164463	CREBRF	protein_coding	CREB3 regulatory factor	-0.843978	0.0417287	0.322356	2.91594	5.73395	6.70521	3.78123	2.61413	3.39514
ENSG00000149929	HIRIP3	protein_coding	HIRA interacting protein 3	-0.748014	0.0420897	0.323907	4.46992	2.84841	2.74981	2.33712	2.35127	2.39035
ENSG00000065613	SLK	protein_coding	STE20 like kinase	-0.617685	0.0421023	0.323907	12.0583	17.0144	23.2363	15.198	12.43	11.6346
ENSG00000213639	PPP1CB	protein_coding	protein phosphatase 1 catalytic subunit beta	-0.708947	0.0421459	0.324144	50.6292	104.729	89.1926	57.8412	56.8723	58.0316
ENSG00000008441	NFIX	protein_coding	nuclear factor I X	-0.761819	0.0422827	0.324899	18.4383	20.9191	37.1154	16.7844	14.6694	19.9719
ENSG00000112561	TFEB	protein_coding	transcription factor EB	-0.650075	0.0423664	0.325345	0.885378	1.46901	1.73792	0.947412	1.03636	1.01157
ENSG00000169245	CXCL10	protein_coding	C-X-C motif chemokine ligand 10	-2.23478	0.0426749	0.32692	3.05344	22.9131	2.25544	2.88484	1.01113	3.07965
ENSG00000189067	LITAF	protein_coding	lipopolysaccharide induced TNF factor	-0.66417	0.0428103	0.327263	21.1881	35.5614	38.7831	21.496	21.2042	26.4705
ENSG00000137959	IFI44L	protein_coding	interferon induced protein 44 like	-0.747071	0.0430036	0.328443	2.04684	1.08319	1.89133	1.09707	1.27915	1.12341
ENSG00000006712	PAF1	protein_coding	PAF1 homolog, Paf1/RNA polymerase II complex component	-0.847419	0.0430248	0.328506	20.3938	15.4906	11.0826	10.6142	8.56474	11.6085
ENSG00000206503	HLA-A	protein_coding	major histocompatibility complex, class I, A	-1.04799	0.0430995	0.328864	269.968	494.346	223.004	185.916	133.673	236.372
ENSG00000038945	MSR1	protein_coding	macrophage scavenger receptor 1	-1.36785	0.0432434	0.329379	1.33998	5.35091	2.50622	1.35432	1.97017	0.855155
ENSG00000173406	DAB1	protein_coding	DAB adaptor protein 1	-0.925489	0.0434088	0.330029	1.19624	1.59508	0.852346	0.544128	1.01556	0.705664
ENSG00000116106	EPHA4	protein_coding	EPH receptor A4	-1.54834	0.043581	0.330557	0.452602	1.41859	3.47247	0.720684	0.636259	0.684327
ENSG00000110876	SELPLG	protein_coding	selectin P ligand	-1.12196	0.0438438	0.331853	3.00315	5.86003	4.52148	1.66263	1.6714	3.67799
ENSG00000148204	CRB2	protein_coding	crumbs cell polarity complex component 2	-2.70372	0.04387	0.331853	0.07313	0.0976428	1.26927	0.0161786	0.144599	0.0814208
ENSG00000197766	CFD	protein_coding	complement factor D	-2.16202	0.0439186	0.332022	2.82092	5.73607	40.7866	4.87316	2.22786	4.92137
ENSG00000077157	PPP1R12B	protein_coding	protein phosphatase 1 regulatory subunit 12B	-1.9971	0.0439606	0.332141	2.59839	5.99409	35.2195	4.29271	4.65471	3.20662
ENSG00000125347	IRF1	protein_coding	interferon regulatory factor 1	-0.83435	0.0445092	0.334933	5.70935	5.56717	3.88492	2.61296	2.98086	4.34121
ENSG00000123610	TNFAIP6	protein_coding	TNF alpha induced protein 6	-1.36521	0.0448083	0.336023	2.73009	3.53799	0.891693	0.846755	1.16431	1.28599
ENSG00000168556	ING2	protein_coding	inhibitor of growth family member 2	-1.10635	0.0448866	0.336124	3.44566	2.20173	1.22418	1.35306	1.40268	1.07711
ENSG00000162739	SLAMF6	protein_coding	SLAM family member 6	-1.67394	0.0450614	0.336536	0.691704	4.07979	1.79232	0.542392	0.550653	1.24536
ENSG00000073792	IGF2BP2	protein_coding	insulin like growth factor 2 mRNA binding protein 2	-0.606756	0.0451526	0.337019	2.54206	2.89114	4.38359	2.51495	2.9788	1.96958
ENSG00000105518	TMEM205	protein_coding	transmembrane protein 205	-0.714329	0.0455644	0.338507	11.4591	13.0968	8.45282	9.49788	6.45619	7.70038
ENSG00000139292	LGR5	protein_coding	leucine rich repeat containing G protein-coupled receptor 5	-1.10164	0.0456233	0.33878	7.29753	4.21361	4.20416	2.02564	4.61143	2.10891
ENSG00000106178	CCL24	protein_coding	C-C motif chemokine ligand 24	-3.33457	0.0457318	0.339382	0	2.03626	0.853772	0.0352498	0.185324	0.109169
ENSG00000243772	KIR2DL3	protein_coding	killer cell immunoglobulin like receptor, two Ig domains and long cytoplasmic tail 3	-1.52358	0.0458636	0.340038	1.11356	0.917885	4.14467	0.612952	1.22118	0.599468
ENSG00000134954	ETS1	protein_coding	ETS proto-oncogene 1, transcription factor	-0.796293	0.0458664	0.340038	20.3401	38.279	19.8968	17.759	18.4921	16.7091
ENSG00000197728	RPS26	protein_coding	ribosomal protein S26	-0.843109	0.0459862	0.340527	60.8982	126.998	132.432	53.7605	86.0424	65.758
ENSG00000101096	NFATC2	protein_coding	nuclear factor of activated T cells 2	-0.73981	0.0460672	0.340927	2.22101	3.42021	4.10562	2.08882	1.80533	2.77383
ENSG00000186111	PIP5K1C	protein_coding	phosphatidylinositol-4-phosphate 5-kinase type 1 gamma	-0.586552	0.0461043	0.341002	12.2838	12.2511	21.2731	10.9353	12.7295	11.4325
ENSG00000129675	ARHGEF6	protein_coding	Rac/Cdc42 guanine nucleotide exchange factor 6	-1.08135	0.0462	0.34141	3.01495	5.56239	11.1694	3.71715	3.24348	3.58621
ENSG00000110011	DNAJC4	protein_coding	DnaJ heat shock protein family (Hsp40) member C4	-0.74819	0.0463025	0.341901	8.46592	9.74908	5.3757	5.76347	5.29068	5.51067
ENSG00000161016	RPL8	protein_coding	ribosomal protein L8	-0.768017	0.04641	0.342262	351.633	297.6	262.482	250.943	144.476	231.497
ENSG00000131378	RFTN1	protein_coding	raftlin, lipid raft linker 1	-0.704596	0.0464855	0.342619	12.2229	24.42	23.2941	16.1001	14.3473	12.0903
ENSG00000213654	GPSM3	protein_coding	G protein signaling modulator 3	-1.00166	0.0467944	0.343783	3.73045	7.10235	3.68826	2.40964	2.20963	3.77472
ENSG00000232388	SMIM26	protein_coding	small integral membrane protein 26	-0.741364	0.0469167	0.344157	4.42083	7.46083	4.53168	4.39685	4.03304	3.11454
ENSG00000169181	GSG1L	protein_coding	GSG1 like	-3.46653	0.0469658	0.344173	0.0778052	0.0244872	1.08668	0	0.0895908	0.0293196
ENSG00000132669	RIN2	protein_coding	Ras and Rab interactor 2	-0.722678	0.047023	0.344173	7.38446	9.95265	16.3607	8.01028	8.99077	6.4712
ENSG00000073849	ST6GAL1	protein_coding	ST6 beta-galactoside alpha-2,6-sialyltransferase 1	-0.750407	0.0473949	0.345655	3.70875	7.12184	8.10152	3.95494	4.13434	4.78946
ENSG00000007080	CCDC124	protein_coding	coiled-coil domain containing 124	-0.819202	0.0474139	0.345655	26.8096	19.8345	14.4898	13.5741	11.9646	15.3457
ENSG00000204252	HLA-DOA	protein_coding	major histocompatibility complex, class II, DO alpha	-1.30475	0.0476344	0.34642	1.34451	5.91968	3.28279	1.28816	1.58475	2.02464
ENSG00000125648	SLC25A23	protein_coding	solute carrier family 25 member 23	-0.651916	0.0476388	0.34642	6.03608	6.09646	7.65672	4.68238	3.67325	6.13456
ENSG00000197114	ZGPAT	protein_coding	zinc finger CCCH-type and G-patch domain containing	-0.766562	0.0477409	0.346519	1.05175	0.837497	1.00668	0.539646	0.956529	0.513324
ENSG00000196954	CASP4	protein_coding	caspase 4	-0.775344	0.0480364	0.347268	3.21715	7.36799	5.58292	3.99159	3.60563	3.34704
ENSG00000204642	HLA-F	protein_coding	major histocompatibility complex, class I, F	-0.972425	0.0480767	0.347361	5.49748	13.2073	11.03	5.11804	4.55556	7.63961
ENSG00000118515	SGK1	protein_coding	serum/glucocorticoid regulated kinase 1	-1.02504	0.0482234	0.348123	14.1796	16.263	21.1141	11.6907	4.72462	12.5862
ENSG00000234719	NPIPB2	protein_coding	nuclear pore complex interacting protein family member B2	-0.743579	0.0482683	0.348248	0.685361	0.719	1.12636	0.435091	0.648117	0.645667
ENSG00000122824	NUDT10	protein_coding	nudix hydrolase 10	-1.47076	0.0483871	0.348689	5.05611	12.0903	2.54423	2.34129	4.08561	2.04416
ENSG00000152082	MZT2B	protein_coding	mitotic spindle organizing protein 2B	-1.03047	0.0484282	0.348804	77.0549	51.8604	31.8312	39.3898	24.7797	29.6075
ENSG00000138639	ARHGAP24	protein_coding	Rho GTPase activating protein 24	-1.62882	0.0486429	0.349377	0.477335	0.725826	3.23683	0.469866	0.706778	0.429479
ENSG00000006534	ALDH3B1	protein_coding	aldehyde dehydrogenase 3 family member B1	-0.723519	0.0487042	0.349377	3.05772	1.89127	2.77524	1.4107	1.98865	2.05245
ENSG00000081320	STK17B	protein_coding	serine/threonine kinase 17b	-0.877818	0.0487247	0.349377	7.93273	18.9641	12.3474	7.54818	7.48448	9.61717
ENSG00000168995	SIGLEC7	protein_coding	sialic acid binding Ig like lectin 7	-1.08661	0.0488283	0.349551	0.599153	1.04038	0.476516	0.276529	0.3965	0.486597
ENSG00000168994	PXDC1	protein_coding	PX domain containing 1	-0.648567	0.0488437	0.349551	12.3835	16.6797	12.0883	9.64911	13.3447	7.91246
ENSG00000152784	PRDM8	protein_coding	PR/SET domain 8	-1.76549	0.0489699	0.349762	0.432303	0.964938	3.91285	0.828189	0.423648	0.485252
ENSG00000130052	STARD8	protein_coding	StAR related lipid transfer domain containing 8	-0.633841	0.0490712	0.349809	2.36943	2.90002	4.75843	2.59659	2.39993	2.41107
ENSG00000057704	TMCC3	protein_coding	transmembrane and coiled-coil domain family 3	-0.674994	0.0490795	0.349809	3.31867	5.28353	6.15428	2.83137	4.35377	3.46842
ENSG00000143977	SNRPG	protein_coding	small nuclear ribonucleoprotein polypeptide G	-0.849348	0.0492567	0.350642	30.7238	22.994	15.79	18.226	12.9498	14.5849
ENSG00000118640	VAMP8	protein_coding	vesicle associated membrane protein 8	-0.85716	0.0492796	0.350642	24.854	30.873	17.2225	15.6085	12.0075	19.4603
ENSG00000123329	ARHGAP9	protein_coding	Rho GTPase activating protein 9	-1.0412	0.0493518	0.35086	1.49275	2.63021	3.30763	1.06371	0.981304	2.03563
ENSG00000136938	ANP32B	protein_coding	acidic nuclear phosphoprotein 32 family member B	-0.626568	0.0499468	0.353865	66.2483	53.6108	43.904	45.3991	37.7735	41.8061
